# Supplementary material for: 3-Chloro-2-methyl­anilinium dihydrogenphosphate
Source: Acta Crystallogr Sect E Struct Rep Online. 2008 Jan 30;64(Pt 2):o526. doi: 10.1107/S1600536808001700 (PMC2960226; doi:10.1107/S1600536808001700)
Supplement: Supplementary file 1 [file e-64-0o526-sup1.cif]

##############################################################################
###                                                                        ###
###        Electronic paper (Acta Crystallographica Section E)             ###
###                                                                        ###
##############################################################################
#                                                                            #
# This CIF contains the data in a paper accepted for publication in Acta     #
# Crystallographica Section E. It conforms to the requirements of Notes      #
# for Authors for Section E, and has been peer reviewed under the auspices   #
# of the IUCr Commission on Journals.                                        #
#                                                                            #
# Full details of the Crystallographic Information File format               #
# are given in the paper "The Crystallographic Information File (CIF):       #
# a New Standard Archive File for Crystallography" by S. R. Hall, F. H.      #
# Allen and I. D. Brown [Acta Cryst. (1991), A47, 655-685].                  #
#                                                                            #
# The current version of the core CIF dictionary is obtainable from          #
# ftp://ftp.iucr.org/pub/cif_core.dic. The current version number is 2.1.    #
#                                                                            #
# Software is freely available for graphical display of the structure(s) in  #
# this CIF.  For information consult the CIF home page http://www.iucr.org/  #
# cif/home.html                                                              #
#                                                                            #
##############################################################################
                                             
data_I
_audit_creation_method     'WinGX-Routine XCAD4'
_chemical_name_systematic
;
3-Chloro-2-methylanilinium dihydrogenphosphate
;
_chemical_name_common     ?
_chemical_formula_moiety     'C7 H9 Cl N +, H2 O4 P -'
_chemical_formula_sum     'C7 H11 Cl N O4 P'
_chemical_formula_iupac     'C7 H9 Cl N +, H2 P O4 -'
_chemical_formula_weight     239.59
_chemical_melting_point     ?
_symmetry_cell_setting     monoclinic
_symmetry_space_group_name_H-M     'P 21/c'
_symmetry_space_group_name_Hall     '-P 2ybc'
loop_
    _symmetry_equiv_pos_as_xyz
    'x, y, z'
    '-x, y+1/2, -z+1/2'
    '-x, -y, -z'
    'x, -y-1/2, z-1/2'
_cell_length_a     16.942(6)
_cell_length_b     8.272(2)
_cell_length_c     7.979(7)
_cell_angle_alpha     90.00
_cell_angle_beta     100.11(5)
_cell_angle_gamma     90.00
_cell_volume     1100.8(11)
_cell_formula_units_Z     4
_cell_measurement_reflns_used     25
_cell_measurement_theta_min     8
_cell_measurement_theta_max     11
_cell_measurement_temperature     292
_exptl_crystal_description     prism
_exptl_crystal_colour     colorless
_exptl_crystal_size_max     0.40
_exptl_crystal_size_mid     0.30
_exptl_crystal_size_min     0.20
_exptl_crystal_density_diffrn     1.446
_exptl_crystal_density_meas     ?
_exptl_crystal_density_method     'not measured'
_exptl_crystal_F_000     496
_exptl_absorpt_coefficient_mu     0.481
_exptl_absorpt_correction_type     none
_exptl_absorpt_process_details     ?
_exptl_special_details
;
;
_diffrn_ambient_temperature     292
_diffrn_radiation_type     Mok\a
_diffrn_radiation_wavelength     0.71073
_diffrn_radiation_source     'fine-focus sealed tube'
_diffrn_radiation_monochromator     graphite
_diffrn_measurement_device_type     'Enraf--Nonius TurboCAD4'
_diffrn_measurement_device     '\k-geometry diffractometer'
_diffrn_measurement_method     'non-profiled \w'
_diffrn_detector_area_resol_mean     ?
_diffrn_reflns_number     3304
_diffrn_reflns_av_R_equivalents     0.0269
_diffrn_reflns_av_sigmaI/netI     0.0270
_diffrn_reflns_theta_min     2.44
_diffrn_reflns_theta_max     24.97
_diffrn_reflns_theta_full     25
_diffrn_measured_fraction_theta_max     0.999
_diffrn_measured_fraction_theta_full     0.999
_diffrn_reflns_limit_h_min     -10
_diffrn_reflns_limit_h_max     20
_diffrn_reflns_limit_k_min     -9
_diffrn_reflns_limit_k_max     0
_diffrn_reflns_limit_l_min     -9
_diffrn_reflns_limit_l_max     9
_diffrn_standards_number     2
_diffrn_standards_interval_count     ?
_diffrn_standards_interval_time     120
_diffrn_standards_decay_%     1
loop_
    _diffrn_standard_refln_index_h
    _diffrn_standard_refln_index_k
    _diffrn_standard_refln_index_l
    3 -1 -5
    3 1 -5
_refine_special_details
;
 Refinement of F^2^ against ALL reflections.  The weighted R-factor wR and
 goodness of fit S are based on F^2^, conventional R-factors R are based
 on F, with F set to zero for negative F^2^. The threshold expression of
 F^2^ > 2sigma(F^2^) is used only for calculating R-factors(gt) etc. and is
 not relevant to the choice of reflections for refinement.  R-factors based
 on F^2^ are statistically about twice as large as those based on F, and R-
 factors based on ALL data will be even larger.
;
_reflns_number_total     1932
_reflns_number_gt     1736
_reflns_threshold_expression     I>2\s(I)
_refine_ls_structure_factor_coef     Fsqd
_refine_ls_matrix_type     full
_refine_ls_R_factor_all     0.0486
_refine_ls_R_factor_gt     0.0439
_refine_ls_wR_factor_gt     0.1181
_refine_ls_wR_factor_ref     0.1218
_refine_ls_goodness_of_fit_ref     1.077
_refine_ls_restrained_S_all     1.077
_refine_ls_number_reflns     1932
_refine_ls_number_parameters     132
_refine_ls_number_restraints     0
_refine_ls_hydrogen_treatment     constr
_refine_ls_weighting_scheme     calc
_refine_ls_weighting_details
         'calc w=1/[\s^2^(Fo^2^)+(0.0675P)^2^+0.6257P] where P=(Fo^2^+2Fc^2^)/3'
_atom_sites_solution_hydrogens     geom
_atom_sites_solution_primary     direct
_atom_sites_solution_secondary     difmap
_refine_ls_shift/su_max     0.011
_refine_ls_shift/su_mean     0.000
_refine_diff_density_max     0.357
_refine_diff_density_min     -0.377
_refine_ls_extinction_method     'SHELXL97 (Sheldrick, 2008)'
_refine_ls_extinction_coef     0.015(3)
_refine_ls_extinction_expression
                                  'Fc^*^=kFc[1+0.001xFc^2^\l^3^/sin(2\q)]^-1/4^'
loop_
    _atom_type_symbol
    _atom_type_description
    _atom_type_scat_dispersion_real
    _atom_type_scat_dispersion_imag
    _atom_type_scat_source
    'C' 'C' 0.0033 0.0016
                         'International Tables Vol C Tables 4.2.6.8 and 6.1.1.4'
    'H' 'H' 0.0000 0.0000
                         'International Tables Vol C Tables 4.2.6.8 and 6.1.1.4'
    'Cl' 'Cl' 0.1484 0.1585
                         'International Tables Vol C Tables 4.2.6.8 and 6.1.1.4'
    'N' 'N' 0.0061 0.0033
                         'International Tables Vol C Tables 4.2.6.8 and 6.1.1.4'
    'O' 'O' 0.0106 0.0060
                         'International Tables Vol C Tables 4.2.6.8 and 6.1.1.4'
    'P' 'P' 0.1023 0.0942
                         'International Tables Vol C Tables 4.2.6.8 and 6.1.1.4'
_computing_data_collection     'CAD-4 EXPRESS (Enraf--Nonius, 1994)'
_computing_cell_refinement     'CAD-4 EXPRESS (Enraf--Nonius, 1994)'
_computing_data_reduction     'XCAD4 (Harms & Wocadlo, 1995)'
_computing_structure_solution     'SHELXS97 (Sheldrick, 2008)'
_computing_structure_refinement     'SHELXL97 (Sheldrick, 2008)'
_computing_molecular_graphics
   'ORTEP-3 for Windows (Farrugia, 1997) and DIAMOND (Brandenburg & Putz, 2005)'
_computing_publication_material     'WinGX (Farrugia, 1999)'
loop_
    _atom_site_type_symbol
    _atom_site_label
    _atom_site_fract_x
    _atom_site_fract_y
    _atom_site_fract_z
    _atom_site_U_iso_or_equiv
    _atom_site_adp_type
    _atom_site_calc_flag
    _atom_site_refinement_flags
    _atom_site_occupancy
    _atom_site_disorder_assembly
    _atom_site_disorder_group
    P P1 0.43820(3) 0.46630(6) 0.23711(6) 0.0298(2) Uani d . 1 . .
    O O1 0.39492(10) 0.5342(2) 0.3800(2) 0.0503(5) Uani d . 1 . .
    H H1 0.4278 0.5477 0.4674 0.075 Uiso calc R 1 . .
    O O2 0.44438(12) 0.60754(19) 0.11002(19) 0.0462(5) Uani d . 1 . .
    H H2 0.4562 0.6914 0.1634 0.069 Uiso calc R 1 . .
    O O3 0.52069(9) 0.40766(18) 0.31601(17) 0.0346(4) Uani d . 1 . .
    O O4 0.38537(10) 0.34256(19) 0.13619(18) 0.0408(4) Uani d . 1 . .
    Cl Cl1 0.95781(6) 0.6138(3) 0.2672(2) 0.1564(8) Uani d . 1 . .
    N N1 0.65051(11) 0.5738(2) 0.1985(2) 0.0342(4) Uani d . 1 . .
    H H1A 0.6130 0.5026 0.2138 0.051 Uiso calc R 1 . .
    H H1B 0.6435 0.6023 0.0893 0.051 Uiso calc R 1 . .
    H H1C 0.6468 0.6609 0.2621 0.051 Uiso calc R 1 . .
    C C1 0.72967(14) 0.5010(3) 0.2480(3) 0.0392(5) Uani d . 1 . .
    C C2 0.79647(15) 0.5918(4) 0.2317(3) 0.0524(7) Uani d . 1 . .
    C C3 0.86992(18) 0.5110(6) 0.2839(5) 0.0784(10) Uani d . 1 . .
    C C4 0.8752(2) 0.3579(6) 0.3475(6) 0.0954(13) Uani d . 1 . .
    H H4 0.9252 0.3102 0.3805 0.114 Uiso calc R 1 . .
    C C5 0.8074(2) 0.2742(5) 0.3631(6) 0.0875(12) Uani d . 1 . .
    H H5 0.8110 0.1701 0.4078 0.105 Uiso calc R 1 . .
    C C6 0.73348(18) 0.3460(3) 0.3116(4) 0.0617(8) Uani d . 1 . .
    H H6 0.6867 0.2900 0.3199 0.074 Uiso calc R 1 . .
    C C7 0.7899(2) 0.7623(5) 0.1667(5) 0.0807(11) Uani d . 1 . .
    H H7A 0.7432 0.8123 0.1966 0.121 Uiso calc R 1 . .
    H H7B 0.7856 0.7619 0.0451 0.121 Uiso calc R 1 . .
    H H7C 0.8368 0.8219 0.2168 0.121 Uiso calc R 1 . .
loop_
    _atom_site_aniso_label
    _atom_site_aniso_U_11
    _atom_site_aniso_U_22
    _atom_site_aniso_U_33
    _atom_site_aniso_U_12
    _atom_site_aniso_U_13
    _atom_site_aniso_U_23
    P1 0.0413(4) 0.0243(3) 0.0221(3) -0.0007(2) 0.0007(2) -0.00082(18)
    O1 0.0444(9) 0.0731(13) 0.0312(9) 0.0113(9) 0.0005(7) -0.0125(8)
    O2 0.0800(12) 0.0248(8) 0.0297(8) -0.0045(8) -0.0020(8) 0.0030(6)
    O3 0.0448(9) 0.0301(8) 0.0276(7) 0.0037(6) 0.0023(6) -0.0020(6)
    O4 0.0548(9) 0.0355(9) 0.0285(7) -0.0119(7) -0.0026(7) 0.0004(6)
    Cl1 0.0485(6) 0.2330(19) 0.1867(15) -0.0312(8) 0.0178(7) 0.0464(14)
    N1 0.0391(10) 0.0352(9) 0.0272(8) -0.0005(8) 0.0029(7) -0.0024(7)
    C1 0.0416(12) 0.0449(12) 0.0305(11) 0.0019(10) 0.0048(9) -0.0055(9)
    C2 0.0451(14) 0.0698(18) 0.0419(13) -0.0073(13) 0.0061(11) -0.0006(13)
    C3 0.0414(15) 0.118(3) 0.075(2) -0.0034(18) 0.0094(15) 0.001(2)
    C4 0.060(2) 0.113(3) 0.109(3) 0.035(2) 0.005(2) 0.011(3)
    C5 0.072(2) 0.066(2) 0.120(3) 0.0236(18) 0.005(2) 0.017(2)
    C6 0.0540(15) 0.0458(15) 0.083(2) 0.0069(13) 0.0066(14) 0.0043(14)
    C7 0.075(2) 0.085(2) 0.079(2) -0.0277(19) 0.0063(18) 0.0238(19)
_geom_special_details
;
 All esds (except the esd in the dihedral angle between two l.s. planes)
 are estimated using the full covariance matrix.  The cell esds are taken
 into account individually in the estimation of esds in distances, angles
 and torsion angles; correlations between esds in cell parameters are only
 used when they are defined by crystal symmetry.  An approximate (isotropic)
 treatment of cell esds is used for estimating esds involving l.s. planes.
;
loop_
    _geom_bond_atom_site_label_1
    _geom_bond_atom_site_label_2
    _geom_bond_site_symmetry_2
    _geom_bond_distance
    _geom_bond_publ_flag
    P1 O4 . 1.4980(16) ?
    P1 O3 . 1.5087(17) ?
    P1 O2 . 1.5626(17) ?
    P1 O1 . 1.5641(19) ?
    O1 H1 . 0.8200 ?
    O2 H2 . 0.8200 ?
    Cl1 C3 . 1.740(4) ?
    N1 C1 . 1.460(3) ?
    N1 H1A . 0.8900 ?
    N1 H1B . 0.8900 ?
    N1 H1C . 0.8900 ?
    C1 C6 . 1.377(4) ?
    C1 C2 . 1.383(4) ?
    C2 C3 . 1.409(4) ?
    C2 C7 . 1.500(5) ?
    C3 C4 . 1.361(6) ?
    C4 C5 . 1.365(6) ?
    C4 H4 . 0.9300 ?
    C5 C6 . 1.382(4) ?
    C5 H5 . 0.9300 ?
    C6 H6 . 0.9300 ?
    C7 H7A . 0.9600 ?
    C7 H7B . 0.9600 ?
    C7 H7C . 0.9600 ?
loop_
    _geom_angle_atom_site_label_1
    _geom_angle_atom_site_label_2
    _geom_angle_atom_site_label_3
    _geom_angle_site_symmetry_1
    _geom_angle_site_symmetry_3
    _geom_angle
    _geom_angle_publ_flag
    O4 P1 O3 . . 115.27(9) ?
    O4 P1 O2 . . 105.31(10) ?
    O3 P1 O2 . . 110.39(10) ?
    O4 P1 O1 . . 108.96(11) ?
    O3 P1 O1 . . 109.25(10) ?
    O2 P1 O1 . . 107.34(11) ?
    P1 O1 H1 . . 109.5 ?
    P1 O2 H2 . . 109.5 ?
    C1 N1 H1A . . 109.5 ?
    C1 N1 H1B . . 109.5 ?
    H1A N1 H1B . . 109.5 ?
    C1 N1 H1C . . 109.5 ?
    H1A N1 H1C . . 109.5 ?
    H1B N1 H1C . . 109.5 ?
    C6 C1 C2 . . 123.7(3) ?
    C6 C1 N1 . . 117.7(2) ?
    C2 C1 N1 . . 118.6(2) ?
    C1 C2 C3 . . 114.2(3) ?
    C1 C2 C7 . . 122.1(3) ?
    C3 C2 C7 . . 123.8(3) ?
    C4 C3 C2 . . 123.3(3) ?
    C4 C3 Cl1 . . 118.8(3) ?
    C2 C3 Cl1 . . 117.9(3) ?
    C3 C4 C5 . . 120.3(3) ?
    C3 C4 H4 . . 119.9 ?
    C5 C4 H4 . . 119.9 ?
    C4 C5 C6 . . 119.2(4) ?
    C4 C5 H5 . . 120.4 ?
    C6 C5 H5 . . 120.4 ?
    C1 C6 C5 . . 119.4(3) ?
    C1 C6 H6 . . 120.3 ?
    C5 C6 H6 . . 120.3 ?
    C2 C7 H7A . . 109.5 ?
    C2 C7 H7B . . 109.5 ?
    H7A C7 H7B . . 109.5 ?
    C2 C7 H7C . . 109.5 ?
    H7A C7 H7C . . 109.5 ?
    H7B C7 H7C . . 109.5 ?
loop_
    _geom_hbond_atom_site_label_D
    _geom_hbond_atom_site_label_H
    _geom_hbond_atom_site_label_A
    _geom_hbond_site_symmetry_A
    _geom_hbond_distance_DH
    _geom_hbond_distance_HA
    _geom_hbond_distance_DA
    _geom_hbond_angle_DHA
    O1 H1 O3 3_666 0.82 1.83 2.634(3) 165.8
    O2 H2 O3 2_655 0.82 1.83 2.596(2) 154.3
    N1 H1A O3 . 0.89 2.04 2.886(3) 157.5
    N1 H1B O4 3_665 0.89 1.84 2.722(3) 172.4
    N1 H1C O4 2_655 0.89 1.84 2.708(3) 166.3
data_global
_journal_date_recd_electronic     2008-01-14
_journal_date_accepted     2008-01-16
_journal_name_full     'Acta Crystallographica, Section E'
_journal_year     2008
_journal_volume     64
_journal_issue      2
_journal_page_first     o526
_journal_page_last     o526
_journal_paper_category     QO
_journal_coeditor_code     DN2313
_publ_contact_author_name     ' Dr. Akriche Samah'
_publ_contact_author_address
;
    Laboratoire de Chimie des Mat\'eriaux
  Facult\'e des Sciences de Bizerte
  7021 Zarzouna Bizerte
  Tunisie.
;
_publ_contact_author_email     samah.akriche@fsb.rnu.tn
_publ_contact_author_fax     ' 216 72 590 566'
_publ_contact_author_phone     ' 216 72 591 906 '
_publ_section_title
;
3-Chloro-2-methylanilinium dihydrogenphosphate
;
loop_
    _publ_author_name
    _publ_author_address
    'Khemiri, Hamed'
;Laboratoire de Chimie des Mat\'eriaux
Facult\'e des Sciences de Bizerte
7021 Zarzouna Bizerte
Tunisia
;
    'Akriche, Samah'
;
Laboratoire de Chimie des Mat\'eriaux
Facult\'e des Sciences de Bizerte
7021 Zarzouna Bizerte
Tunisia
;
    'Rzaigui, Mohamed'
;
Laboratoire de Chimie des Mat\'eriaux
Facult\'e des Sciences de Bizerte
7021 Zarzouna Bizerte
Tunisia
;
