# Supplementary material for: 3-Chloro-2-methyl­anilinium dihydrogenphosphate
Source: Acta Crystallogr Sect E Struct Rep Online. 2008 Jan 30;64(Pt 2):o526. doi: 10.1107/S1600536808001700 (PMC2960226; doi:10.1107/S1600536808001700)
Supplement: Supplementary file 2 [file e-64-0o526-Isup2.hkl]

#
# h,k,l, Fc-squared, Fo-squared, sigma(Fo-squared) and status flag
#
data_I
_shelx_title '  cad4 in P 21/c'
_shelx_refln_list_code          4
_shelx_F_calc_maximum      209.89
_exptl_crystal_F_000       496.00
_reflns_d_resolution_high  0.8419
 
loop_
 _symmetry_equiv_pos_as_xyz
 'x, y, z'
 '-x, y+1/2, -z+1/2'
 '-x, -y, -z'
 'x, -y-1/2, z-1/2'
 
_cell_length_a    16.9418
_cell_length_b     8.2723
_cell_length_c     7.9785
_cell_angle_alpha  90.000
_cell_angle_beta  100.109
_cell_angle_gamma  90.000
 
_shelx_F_squared_multiplier     1.000
 
loop_
 _refln_index_h
 _refln_index_k
 _refln_index_l
 _refln_F_squared_calc
 _refln_F_squared_meas
 _refln_F_squared_sigma
 _refln_observed_status
   2   0   0     2053.43     1675.04     26.80 o
   3   0   0      924.74      866.34      4.60 o
   4   0   0        1.77       10.52      0.40 o
   5   0   0     4857.42     3935.10     46.23 o
   6   0   0     1552.98     1553.50     44.41 o
   7   0   0       60.75       36.57      0.69 o
   8   0   0      382.06      317.74     11.06 o
   9   0   0       17.75       32.12      0.77 o
  10   0   0     1081.80     1047.32     38.16 o
  11   0   0       15.18       19.46      1.09 o
  12   0   0     2259.97     2027.97     11.84 o
  13   0   0     1372.99     1360.09     10.22 o
  14   0   0       11.53       13.34      1.33 o
  15   0   0        1.48        7.45      1.12 o
  16   0   0       57.96       69.17      2.24 o
  17   0   0      381.25      342.74      4.68 o
  18   0   0       97.70      108.57      3.05 o
  19   0   0       15.86       10.67      1.74 o
   1   1   0      292.84      331.51      3.92 o
   2   1   0       99.24       89.80      0.99 o
   3   1   0      401.22      408.13     11.12 o
   4   1   0     1030.09      949.28     12.77 o
   5   1   0        1.26        3.14      0.42 o
   6   1   0     7159.00     7332.13     71.62 o
   7   1   0       64.16       47.62      1.54 o
   8   1   0      103.56      114.68      3.04 o
   9   1   0       26.65       25.21      1.01 o
  10   1   0      208.49      162.30      4.55 o
  11   1   0        0.55       -0.17      1.21 o
  12   1   0        4.92        3.35      1.01 o
  13   1   0      231.84      222.69      3.11 o
  14   1   0       10.26        5.93      1.34 o
  15   1   0       30.78       27.76      1.67 o
  16   1   0       30.88       33.22      1.75 o
  17   1   0      109.78      109.11      2.84 o
  18   1   0       62.51       69.94      2.56 o
  19   1   0       20.03       28.34      1.96 o
   0   2   0     6683.63     6109.45     11.39 o
   1   2   0     5469.60     5473.94      7.63 o
   2   2   0     4389.10     4334.31     73.40 o
   3   2   0      100.75       80.58      1.34 o
   4   2   0      292.61      250.36     14.47 o
   5   2   0       19.52       20.07      0.83 o
   6   2   0      666.98      694.20     16.01 o
   7   2   0     2013.97     2091.77     27.90 o
   8   2   0        5.29        3.76      0.78 o
   9   2   0      256.82      251.87      3.51 o
  10   2   0      611.63      600.67     10.50 o
  11   2   0       29.87       19.85      1.18 o
  12   2   0        5.72        5.29      1.04 o
  13   2   0      138.41      132.16      2.54 o
  14   2   0       34.58       31.56      1.58 o
  15   2   0       71.71       65.66      2.10 o
  16   2   0       22.05       22.94      1.66 o
  17   2   0       98.88       94.54      2.77 o
  18   2   0       30.87       33.96      2.04 o
  19   2   0       56.89       56.42      2.51 o
   1   3   0      484.13      458.77     10.70 o
   2   3   0       42.42       53.45      3.45 o
   3   3   0       45.16       31.85      1.55 o
   4   3   0      697.87      790.79      5.12 o
   5   3   0       99.84      133.57      1.81 o
   6   3   0     1580.74     1732.86     52.76 o
   7   3   0      681.60      638.27      9.97 o
   8   3   0       94.67       82.35      3.45 o
   9   3   0        0.16        1.41      0.69 o
  10   3   0      367.84      363.97     15.10 o
  11   3   0      254.81      224.35      3.01 o
  12   3   0      722.65      700.45      6.54 o
  13   3   0      365.92      304.50      3.81 o
  14   3   0        8.95       10.48      1.31 o
  15   3   0       34.06       30.74      1.72 o
  16   3   0        7.13        8.19      1.43 o
  17   3   0        2.49       -0.42      1.85 o
  18   3   0       35.90       35.67      2.18 o
   0   4   0      155.89      177.55      2.02 o
   1   4   0       10.42        5.82      0.56 o
   2   4   0      710.67      707.38      6.25 o
   3   4   0      162.30      149.78      5.21 o
   4   4   0       47.79       61.97      3.25 o
   5   4   0      247.01      198.55      5.01 o
   6   4   0      253.47      274.22      7.58 o
   7   4   0      523.88      542.24     12.34 o
   8   4   0      174.16      182.16      7.63 o
   9   4   0      199.38      185.37      5.94 o
  10   4   0       57.05       58.42      1.26 o
  11   4   0       55.86       53.33      1.85 o
  12   4   0       51.97       56.37      1.95 o
  13   4   0        0.59        1.75      1.79 o
  14   4   0      126.12      133.11      2.87 o
  15   4   0        0.15       -0.87      1.89 o
  16   4   0       46.85       47.64      2.24 o
  17   4   0       49.28       46.50      2.22 o
  18   4   0       12.52       16.40      1.73 o
   1   5   0      211.89      240.77      1.87 o
   2   5   0        1.09        1.09      0.59 o
   3   5   0        0.63        0.34      0.83 o
   4   5   0      289.37      261.29      7.30 o
   5   5   0      456.04      456.39     11.95 o
   6   5   0     1107.96     1069.97     33.69 o
   7   5   0      203.43      225.71     12.41 o
   8   5   0      119.44      101.41      3.25 o
   9   5   0        0.04        0.33      0.80 o
  10   5   0      433.27      436.84     12.23 o
  11   5   0      564.17      578.32      5.85 o
  12   5   0      789.21      736.99      7.54 o
  13   5   0      284.37      291.59      4.13 o
  14   5   0       19.96       18.83      1.67 o
  15   5   0        5.33        3.82      1.46 o
  16   5   0        1.53       -2.01      2.01 o
  17   5   0       28.60       30.29      2.08 o
   0   6   0        0.08        0.44      1.31 o
   1   6   0        2.36        1.00      0.79 o
   2   6   0       64.76       80.77      1.34 o
   3   6   0      185.53      156.40      2.33 o
   4   6   0      164.41      172.35      4.93 o
   5   6   0        0.58        0.72      2.40 o
   6   6   0      521.11      528.38     17.24 o
   7   6   0      553.30      564.96     22.99 o
   8   6   0      109.91      112.05      3.51 o
   9   6   0      169.86      180.71      5.84 o
  10   6   0        7.40        5.04      4.02 o
  11   6   0        2.15        3.20      1.32 o
  12   6   0        0.55       -1.06      1.93 o
  13   6   0       10.59        9.58      1.60 o
  14   6   0        2.30       -0.54      2.00 o
  15   6   0        0.49       -0.69      2.08 o
   1   7   0       45.06       47.00      1.48 o
   2   7   0      443.86      457.34     16.42 o
   3   7   0      865.38      840.91     21.42 o
   4   7   0      784.19      786.72     12.31 o
   5   7   0      576.82      596.45     11.60 o
   6   7   0      584.22      587.97     18.87 o
   7   7   0      140.89      137.98      7.65 o
   8   7   0       41.30       42.31      1.50 o
   9   7   0        1.19        4.00      0.97 o
  10   7   0       49.01       51.91      1.53 o
  11   7   0      122.96      135.00      3.19 o
  12   7   0      108.72      101.00      3.00 o
  13   7   0       73.67       83.71      2.75 o
   0   8   0       12.65        8.99      1.48 o
   1   8   0        7.16        6.22      1.04 o
   2   8   0        8.20        7.86      1.22 o
   3   8   0       16.01       16.65      1.25 o
   4   8   0       30.23       30.96      1.23 o
   5   8   0        1.46        0.75      1.32 o
   6   8   0       20.10       21.00      1.17 o
   7   8   0        8.89        7.06      1.09 o
   8   8   0        0.62        0.53      2.06 o
   9   8   0        1.29        0.81      1.40 o
  10   8   0        1.75        1.51      1.08 o
  11   8   0        1.05        1.76      1.58 o
   1   9   0        4.15        4.87      2.39 o
   2   9   0       83.27       90.75      4.26 o
   3   9   0      232.19      239.95      2.88 o
   4   9   0      267.40      272.82      6.01 o
   5   9   0      221.38      233.37     10.04 o
   6   9   0      152.71      179.79      4.81 o
   7   9   0       63.42       63.54      3.82 o
 -19   1   1      178.12      190.43      3.85 o
 -18   1   1       10.29        9.26      1.52 o
 -17   1   1        5.16        7.43      1.41 o
 -16   1   1      157.19      160.95      3.15 o
 -15   1   1      294.43      266.18      3.73 o
 -14   1   1     2359.90     2283.61     13.99 o
 -13   1   1       79.61       58.29      1.89 o
 -12   1   1       41.01       42.24      1.51 o
 -11   1   1      225.23      175.08      2.43 o
 -10   1   1        8.19        3.66      0.55 o
  -9   1   1     1376.47     1277.70     15.28 o
  -8   1   1      294.53      258.03      1.85 o
  -7   1   1      663.45      622.68     10.18 o
  -6   1   1      597.78      463.00     15.96 o
  -5   1   1      566.88      517.89     14.25 o
  -4   1   1     9638.27    10338.29    155.78 o
  -3   1   1     3778.05     4143.38    172.26 o
  -2   1   1     8720.12    10438.90    332.80 o
  -1   1   1     5621.71     5778.60    129.21 o
   0   1   1      124.63      119.19      1.18 o
   1   1   1     1452.17     1557.30     19.29 o
   2   1   1     8127.60     9714.27    218.01 o
   3   1   1     1908.75     2070.40     29.28 o
   4   1   1     8791.94     9200.66    232.32 o
   5   1   1      104.22       65.93      0.81 o
   6   1   1      781.62      581.23      3.25 o
   7   1   1      393.58      335.10      3.75 o
   8   1   1      269.97      292.57      2.07 o
   9   1   1     4104.10     3803.33     16.13 o
  10   1   1      590.47      593.82     15.35 o
  11   1   1     1518.35     1400.07      9.72 o
  12   1   1       54.59       66.87      2.05 o
  13   1   1       99.09       84.58      2.22 o
  14   1   1     1037.53     1007.93      9.70 o
  15   1   1       26.51       21.07      1.62 o
  16   1   1       35.41       32.56      1.82 o
  17   1   1       35.51       45.97      2.17 o
  18   1   1        0.00        1.31      1.89 o
  19   1   1      139.66      154.16      3.66 o
 -19   2   1        8.58       10.80      1.69 o
 -18   2   1        4.66        3.96      1.44 o
 -17   2   1       22.68       17.97      1.70 o
 -16   2   1      119.94      113.33      2.74 o
 -15   2   1        7.98        8.91      1.25 o
 -14   2   1      162.55      147.65      2.72 o
 -13   2   1      106.41      101.79      2.27 o
 -12   2   1      453.80      435.90      4.42 o
 -11   2   1       30.55       29.73      1.30 o
 -10   2   1     1019.39      968.06     17.68 o
  -9   2   1       19.06       29.89      1.27 o
  -8   2   1      873.19      948.27     36.74 o
  -7   2   1     2305.69     2297.96     45.56 o
  -6   2   1      650.08      711.31     23.45 o
  -5   2   1       47.62       56.44      0.80 o
  -4   2   1       21.32       15.59      0.52 o
  -3   2   1     3339.20     3514.95    125.09 o
  -2   2   1        0.79        0.85      0.44 o
  -1   2   1     6519.83     6924.71     94.35 o
   0   2   1       50.33       20.53      0.51 o
   1   2   1      536.30      548.90      2.55 o
   2   2   1      752.37      707.98      7.36 o
   3   2   1     1525.97     1481.09     28.97 o
   4   2   1       28.20       50.20      2.04 o
   5   2   1     2719.49     2812.18     41.07 o
   6   2   1        0.10        1.41      0.58 o
   7   2   1       18.26       12.43      0.64 o
   8   2   1      933.82      945.43      4.94 o
   9   2   1       42.57       30.86      0.90 o
  10   2   1       38.60       41.82      2.77 o
  11   2   1      719.23      615.12      5.78 o
  12   2   1       43.28       38.52      1.56 o
  13   2   1      384.18      334.43      3.92 o
  14   2   1        1.95        1.47      1.59 o
  15   2   1       12.97       15.63      1.46 o
  16   2   1      168.87      155.08      3.22 o
  17   2   1        1.88       -1.04      1.87 o
  18   2   1       14.40       25.12      1.80 o
 -19   3   1       16.06       20.57      1.86 o
 -18   3   1       92.70       77.86      2.74 o
 -17   3   1        3.01        4.51      1.31 o
 -16   3   1       38.65       29.91      1.76 o
 -15   3   1      128.50      118.12      2.70 o
 -14   3   1       24.25       28.87      1.55 o
 -13   3   1      430.71      382.50      4.17 o
 -12   3   1      162.78      174.20      2.79 o
 -11   3   1      242.24      219.01      2.91 o
 -10   3   1       24.22       22.61      0.89 o
  -9   3   1        6.12        8.36      0.67 o
  -8   3   1       12.08       17.63      0.73 o
  -7   3   1      575.70      579.50     26.48 o
  -6   3   1       12.86       15.46      2.03 o
  -5   3   1      243.97      208.41      9.48 o
  -4   3   1       89.92      108.21      5.08 o
  -3   3   1      430.86      389.81     17.11 o
  -2   3   1      245.52      225.23     11.79 o
  -1   3   1     1261.44     1209.96     26.14 o
   0   3   1      140.24      155.55      1.62 o
   1   3   1      558.51      613.44      3.19 o
   2   3   1       77.51       89.67      0.99 o
   3   3   1     1479.07     1467.06     29.06 o
   4   3   1     1245.62     1287.54      6.82 o
   5   3   1     3181.16     3412.32     33.81 o
   6   3   1      251.00      257.10      1.83 o
   7   3   1      487.65      528.79     12.14 o
   8   3   1       84.11       87.24      2.78 o
   9   3   1      263.90      248.97      7.68 o
  10   3   1      456.34      512.07      9.21 o
  11   3   1      253.68      253.73      3.24 o
  12   3   1       66.68       67.05      1.92 o
  13   3   1        1.28        4.57      1.10 o
  14   3   1        7.24        4.89      1.30 o
  15   3   1       44.69       40.42      1.89 o
  16   3   1       29.89       30.85      1.81 o
  17   3   1        2.73        4.65      1.28 o
  18   3   1       18.00       22.59      1.85 o
 -18   4   1       24.81       26.33      1.89 o
 -17   4   1        0.02       -1.96      1.98 o
 -16   4   1      206.58      190.07      3.68 o
 -15   4   1      229.64      200.04      3.56 o
 -14   4   1      110.49      121.97      2.78 o
 -13   4   1        1.11        1.60      1.18 o
 -12   4   1       64.48       53.54      1.98 o
 -11   4   1       29.71       32.82      1.58 o
 -10   4   1      142.07      115.84      4.72 o
  -9   4   1      227.29      230.14      6.22 o
  -8   4   1      297.14      284.08     13.40 o
  -7   4   1      239.29      253.59     10.99 o
  -6   4   1      134.69      131.65      2.63 o
  -5   4   1      428.62      426.55     15.20 o
  -4   4   1      404.22      379.09     12.98 o
  -3   4   1      977.74      937.71     26.19 o
  -2   4   1     1993.80     1978.74     59.32 o
  -1   4   1      445.15      436.24      3.56 o
   0   4   1      574.21      731.35     10.30 o
   1   4   1      500.44      508.59     11.27 o
   2   4   1     1021.48     1034.15     15.69 o
   3   4   1      634.74      659.67      7.64 o
   4   4   1      488.13      487.14     12.75 o
   5   4   1      284.03      322.53      9.49 o
   6   4   1       34.88       37.48      1.86 o
   7   4   1      374.53      359.56      5.99 o
   8   4   1      676.25      639.78      5.71 o
   9   4   1      301.65      310.10      3.65 o
  10   4   1       73.00       68.11      1.36 o
  11   4   1       19.00       18.34      1.30 o
  12   4   1        6.54        5.61      1.20 o
  13   4   1       23.12       20.36      1.56 o
  14   4   1       23.52       23.99      1.72 o
  15   4   1       54.67       45.01      2.09 o
  16   4   1       53.86       45.81      2.18 o
  17   4   1       10.78        8.30      1.62 o
 -17   5   1        0.02       -0.94      2.04 o
 -16   5   1       54.76       61.91      2.45 o
 -15   5   1        1.69        1.75      2.09 o
 -14   5   1        0.91        1.07      1.86 o
 -13   5   1        1.33       -0.09      1.79 o
 -12   5   1        1.17        2.00      1.28 o
 -11   5   1        0.04       -1.71      1.71 o
 -10   5   1      117.58      130.74      4.45 o
  -9   5   1        1.09        2.60      0.79 o
  -8   5   1       39.72       37.15      3.76 o
  -7   5   1      145.10      148.78      7.61 o
  -6   5   1      233.79      264.39     14.20 o
  -5   5   1        7.30       10.27      1.15 o
  -4   5   1       43.86       31.17      0.93 o
  -3   5   1      404.18      398.96     20.27 o
  -2   5   1      107.11       89.21      2.67 o
  -1   5   1      157.67      158.74      3.22 o
   0   5   1      157.37      150.63      1.54 o
   1   5   1       12.87        6.59      1.24 o
   2   5   1      269.22      266.83      2.90 o
   3   5   1      430.45      438.43      5.99 o
   4   5   1      283.77      284.09      5.43 o
   5   5   1      328.47      323.65     11.51 o
   6   5   1       73.03       65.65      2.98 o
   7   5   1      249.42      275.62      6.55 o
   8   5   1      330.28      300.72     12.97 o
   9   5   1       53.06       69.26      2.32 o
  10   5   1        6.13       10.35      0.95 o
  11   5   1       47.20       53.58      2.01 o
  12   5   1        7.58        3.30      1.28 o
  13   5   1        1.18       -0.29      1.88 o
  14   5   1        4.67        8.77      1.43 o
  15   5   1        4.86        1.41      2.19 o
  16   5   1       19.15       15.60      1.89 o
 -15   6   1       95.13      101.60      2.97 o
 -14   6   1       52.88       56.65      2.33 o
 -13   6   1       16.71       18.13      1.69 o
 -12   6   1       37.92       34.91      1.90 o
 -11   6   1       72.12       69.50      2.29 o
 -10   6   1      262.74      275.61     10.98 o
  -9   6   1      676.19      722.45     38.96 o
  -8   6   1     1218.06     1237.10     68.81 o
  -7   6   1      183.64      199.15      5.78 o
  -6   6   1      188.46      198.88     10.12 o
  -5   6   1       42.99       40.78      3.02 o
  -4   6   1      330.02      303.24      8.78 o
  -3   6   1      521.65      517.50     14.78 o
  -2   6   1      581.76      556.18      3.90 o
  -1   6   1      347.47      341.48      2.53 o
   0   6   1      408.91      379.66      2.64 o
   1   6   1      111.95      111.62      1.54 o
   2   6   1       88.21       85.20      5.03 o
   3   6   1       25.66       25.78      0.95 o
   4   6   1        0.85        0.24      1.06 o
   5   6   1      294.25      301.46      6.49 o
   6   6   1      225.20      215.95      2.27 o
   7   6   1      477.40      493.41     15.63 o
   8   6   1      835.75      826.91     20.15 o
   9   6   1      240.78      251.27     12.02 o
  10   6   1      152.35      145.70      3.56 o
  11   6   1        9.22        9.91      1.48 o
  12   6   1        0.09        1.99      1.22 o
  13   6   1       22.72       28.52      1.93 o
  14   6   1       85.46       88.64      2.84 o
  15   6   1      156.30      164.54      3.81 o
 -14   7   1        1.32        3.67      1.52 o
 -13   7   1       14.46       15.47      1.76 o
 -12   7   1        0.88        0.11      1.97 o
 -11   7   1        6.08        2.36      1.44 o
 -10   7   1        2.35        3.61      1.45 o
  -9   7   1        8.06        6.69      1.04 o
  -8   7   1      102.61      106.32      6.51 o
  -7   7   1       52.55       66.87      5.52 o
  -6   7   1       83.46       91.51      2.73 o
  -5   7   1       13.63       11.55      1.00 o
  -4   7   1       49.51       44.63      3.23 o
  -3   7   1       76.49       79.06      1.51 o
  -2   7   1       64.21       58.97      1.38 o
  -1   7   1        4.16        3.02      1.45 o
   0   7   1        9.21        8.50      0.95 o
   1   7   1       26.10       32.64      1.15 o
   2   7   1      148.52      134.20      2.35 o
   3   7   1      184.81      178.87      2.15 o
   4   7   1       44.46       41.69      1.32 o
   5   7   1      141.23      134.19      3.06 o
   6   7   1       84.28      102.95      3.82 o
   7   7   1      114.79      125.59      4.45 o
   8   7   1       69.39       72.66      2.00 o
   9   7   1        3.63        2.68      1.16 o
  10   7   1       30.58       25.71      1.29 o
  11   7   1        5.20        2.23      2.25 o
  12   7   1        0.30        3.44      1.35 o
  13   7   1        1.64       -0.58      2.38 o
 -11   8   1       77.99       69.43      2.78 o
 -10   8   1      177.74      197.10     12.46 o
  -9   8   1      183.36      185.61      5.18 o
  -8   8   1      308.75      326.14     17.28 o
  -7   8   1      437.11      453.51     17.53 o
  -6   8   1      204.67      216.16      6.30 o
  -5   8   1       41.88       44.22      1.45 o
  -4   8   1        0.16        0.97      1.02 o
  -3   8   1       37.17       37.84      2.51 o
  -2   8   1      216.17      219.92      2.56 o
  -1   8   1      426.14      425.29      7.89 o
   0   8   1      471.67      481.80      5.18 o
   1   8   1      148.63      138.30      2.11 o
   2   8   1        0.32        2.11      1.92 o
   3   8   1       51.76       51.81      1.85 o
   4   8   1       72.07       73.21      3.12 o
   5   8   1      174.86      168.93      2.36 o
   6   8   1      229.23      228.81     10.67 o
   7   8   1      109.89      118.52      6.70 o
   8   8   1       86.02       86.85      3.64 o
   9   8   1      162.12      173.23      9.82 o
  10   8   1      129.93      142.75      8.83 o
  -8   9   1       28.29       33.99      2.43 o
  -7   9   1       23.60       28.19      2.87 o
  -6   9   1        2.32        2.57      1.27 o
  -5   9   1       21.01       22.18      2.00 o
  -4   9   1       48.14       44.27      2.48 o
  -3   9   1       22.96       28.15      1.35 o
  -2   9   1       16.15       19.44      2.92 o
  -1   9   1       20.41       18.49      1.83 o
   0   9   1        0.04       -0.26      1.35 o
   1   9   1        5.18        7.62      1.04 o
   2   9   1        0.32       -0.90      1.47 o
   3   9   1        6.14        5.38      1.13 o
   4   9   1        8.69       11.19      1.11 o
   5   9   1        3.56        3.30      1.47 o
   6   9   1        8.30       10.07      1.17 o
   7   9   1       10.57       13.38      1.94 o
 -20   0   2       53.25       60.44      2.65 o
 -19   0   2       19.64       22.05      1.83 o
 -18   0   2      138.43      144.19      3.33 o
 -17   0   2      481.08      498.71      5.45 o
 -16   0   2       38.58       37.35      1.85 o
 -15   0   2       31.48       33.41      1.68 o
 -14   0   2       48.44       43.26      1.80 o
 -13   0   2      985.44      985.74      8.72 o
 -12   0   2     1261.95     1232.19      9.25 o
 -11   0   2      117.57      121.16      2.09 o
 -10   0   2     1182.48     1123.36     49.61 o
  -9   0   2      275.17      239.83      8.06 o
  -8   0   2      521.85      380.82     12.86 o
  -7   0   2      174.42      188.32     10.08 o
  -6   0   2     1417.63     1378.45     52.33 o
  -5   0   2      968.91      927.84     34.04 o
  -4   0   2     3227.99     3178.03     73.10 o
  -3   0   2     2541.70     2947.55    109.24 o
  -2   0   2       85.67      128.51      6.00 o
  -1   0   2     1564.65     1734.73      7.80 o
   0   0   2    44053.72    37070.36    553.37 o
   1   0   2      379.54      446.16      6.35 o
   2   0   2     1367.54     1037.38     21.96 o
   3   0   2     1430.22     1225.34     13.14 o
   4   0   2        7.41        6.06      0.45 o
   5   0   2     1762.51     1693.00     71.77 o
   6   0   2     3071.28     3029.72     76.47 o
   7   0   2      849.25      702.51      8.35 o
   8   0   2      327.63      350.35      6.05 o
   9   0   2      561.48      556.19     20.45 o
  10   0   2     1520.90     1445.42     12.56 o
  11   0   2       17.67       15.55      1.24 o
  12   0   2      296.14      306.93      3.69 o
  13   0   2     1392.12     1448.22     11.44 o
  14   0   2       45.15       57.65      2.12 o
  15   0   2      257.13      276.67      4.05 o
  16   0   2       22.87       25.61      1.77 o
  17   0   2       39.35       38.97      2.18 o
  18   0   2        0.14        0.11      2.25 o
 -20   1   2        9.33        7.33      1.73 o
 -19   1   2       38.77       45.29      2.31 o
 -18   1   2        4.04        4.53      1.48 o
 -17   1   2       77.70       72.80      2.41 o
 -16   1   2       31.76       31.18      1.64 o
 -15   1   2      160.12      162.76      2.94 o
 -14   1   2       94.85       82.81      2.20 o
 -13   1   2       17.63       21.01      1.41 o
 -12   1   2       47.71       47.33      1.57 o
 -11   1   2      233.63      191.57      2.56 o
 -10   1   2      350.34      362.12      9.96 o
  -9   1   2      627.65      608.73     12.54 o
  -8   1   2      419.55      344.62     14.22 o
  -7   1   2      728.82      759.27     17.40 o
  -6   1   2      676.91      800.97     22.02 o
  -5   1   2      900.86     1115.89     45.39 o
  -4   1   2      819.33     1032.33     63.52 o
  -3   1   2     6894.21     8484.76    349.54 o
  -2   1   2     1081.86     1064.36     55.81 o
  -1   1   2      474.31      379.91      5.15 o
   0   1   2     3508.06     3647.71      7.35 o
   1   1   2      580.57      641.51      4.50 o
   2   1   2      467.40      424.29      2.42 o
   3   1   2      649.92      729.73      7.18 o
   4   1   2      975.73     1138.92     10.60 o
   5   1   2        1.75        2.74      1.54 o
   6   1   2     2061.13     2199.67      6.88 o
   7   1   2      275.44      246.88      3.75 o
   8   1   2       76.79       85.67      2.46 o
   9   1   2      413.08      330.37      2.29 o
  10   1   2      104.29       94.78      1.80 o
  11   1   2       24.23       32.90      1.49 o
  12   1   2       22.26       24.18      1.48 o
  13   1   2      492.39      471.92      4.79 o
  14   1   2       56.95       53.05      2.01 o
  15   1   2        0.06       -0.18      1.24 o
  16   1   2        5.80        7.88      1.51 o
  17   1   2       13.67       15.91      1.62 o
  18   1   2       53.55       58.43      2.53 o
 -19   2   2       63.85       65.71      2.54 o
 -18   2   2       41.49       44.23      2.16 o
 -17   2   2      243.71      235.91      3.97 o
 -16   2   2      126.04      111.56      2.76 o
 -15   2   2      171.92      159.77      3.00 o
 -14   2   2       28.64       21.23      1.48 o
 -13   2   2       79.10       67.54      1.98 o
 -12   2   2      112.35      102.09      2.14 o
 -11   2   2      256.22      261.07      3.05 o
 -10   2   2     1188.89     1229.34     35.79 o
  -9   2   2      216.96      175.20      7.23 o
  -8   2   2       45.79       51.81      4.22 o
  -7   2   2      140.65      158.27      8.44 o
  -6   2   2      348.28      400.99     24.18 o
  -5   2   2      472.57      612.35     24.32 o
  -4   2   2       93.04      115.25      5.51 o
  -3   2   2       46.72       60.15      3.86 o
  -2   2   2        4.64       16.54      0.54 o
  -1   2   2       41.49       51.79      1.94 o
   0   2   2     4763.64     4774.15      8.49 o
   1   2   2     2987.21     2954.75     21.89 o
   2   2   2     2334.95     2418.07     13.96 o
   3   2   2      627.83      775.87      3.70 o
   4   2   2       10.95       17.52      0.59 o
   5   2   2      363.40      299.22      4.95 o
   6   2   2     1653.28     1808.83     18.22 o
   7   2   2     1806.50     2057.06      7.35 o
   8   2   2      840.37      760.18     13.97 o
   9   2   2      537.01      571.50     13.41 o
  10   2   2       91.59       84.89      1.40 o
  11   2   2        6.69       12.17      1.15 o
  12   2   2        0.00        0.67      1.53 o
  13   2   2      410.39      369.40      4.36 o
  14   2   2      183.09      185.23      3.30 o
  15   2   2       14.86       14.92      1.60 o
  16   2   2       11.28       15.27      1.58 o
  17   2   2       32.70       38.55      2.03 o
  18   2   2        0.30       -1.41      2.19 o
 -19   3   2       32.83       38.78      2.13 o
 -18   3   2       23.12       26.73      1.92 o
 -17   3   2       94.67       99.41      2.75 o
 -16   3   2        0.12       -0.38      1.77 o
 -15   3   2       37.30       42.67      1.93 o
 -14   3   2        0.53        1.07      1.59 o
 -13   3   2      233.34      213.99      3.23 o
 -12   3   2      356.02      372.24      3.99 o
 -11   3   2      439.07      438.34      4.47 o
 -10   3   2     1518.02     1606.19     79.75 o
  -9   3   2      150.65      159.57      6.77 o
  -8   3   2        7.84       14.09      1.13 o
  -7   3   2      433.80      462.09     28.43 o
  -6   3   2       39.84       40.95      1.96 o
  -5   3   2     2493.92     2507.69    122.44 o
  -4   3   2      225.15      248.94     13.42 o
  -3   3   2     1340.40     1279.13     61.94 o
  -2   3   2     1480.57     1470.07     43.24 o
  -1   3   2     2912.15     3078.53     64.51 o
   0   3   2       87.62       87.99      1.08 o
   1   3   2       10.36        7.71      0.66 o
   2   3   2      146.33      167.38      3.30 o
   3   3   2      459.27      377.36      6.52 o
   4   3   2        8.77       16.15      0.66 o
   5   3   2      202.68      227.43      4.69 o
   6   3   2      510.23      531.04     17.22 o
   7   3   2      386.69      380.73      5.26 o
   8   3   2       88.68       90.34      1.83 o
   9   3   2       55.17       58.47      1.20 o
  10   3   2       28.57       28.01      1.07 o
  11   3   2       43.44       43.31      1.75 o
  12   3   2      509.07      495.71      4.84 o
  13   3   2      369.01      303.66      4.06 o
  14   3   2       40.78       45.10      1.93 o
  15   3   2       43.22       31.25      1.87 o
  16   3   2        1.00        1.17      1.89 o
  17   3   2        3.48        5.87      1.45 o
 -18   4   2        3.22        6.41      1.55 o
 -17   4   2      109.05      109.44      3.07 o
 -16   4   2      140.23      139.75      3.24 o
 -15   4   2       53.21       51.22      2.14 o
 -14   4   2      124.57      131.03      2.95 o
 -13   4   2        6.92        8.76      1.32 o
 -12   4   2        8.33       11.71      1.35 o
 -11   4   2      619.07      581.53      6.07 o
 -10   4   2      159.84      163.95      8.79 o
  -9   4   2      828.94      850.82     43.98 o
  -8   4   2       56.36       55.60      1.96 o
  -7   4   2      523.66      530.57     28.23 o
  -6   4   2      334.81      310.35     16.90 o
  -5   4   2      322.48      332.75     17.07 o
  -4   4   2      382.69      425.29     15.73 o
  -3   4   2      125.49      138.97      9.31 o
  -2   4   2      534.94      518.04     14.68 o
  -1   4   2        0.23        3.21      0.68 o
   0   4   2       64.06       61.93      1.02 o
   1   4   2     1612.96     1668.22     17.53 o
   2   4   2      349.23      335.47      3.47 o
   3   4   2     1220.73     1266.32     37.66 o
   4   4   2       44.80       46.89      1.01 o
   5   4   2      100.33      108.39      2.26 o
   6   4   2      283.24      330.36      5.25 o
   7   4   2     1342.67     1328.85     22.04 o
   8   4   2      235.97      309.18      6.28 o
   9   4   2       81.60       75.45      1.59 o
  10   4   2        0.40        1.78      0.87 o
  11   4   2        0.59        0.49      1.64 o
  12   4   2       80.26       87.17      2.36 o
  13   4   2        7.59        2.39      1.39 o
  14   4   2       90.22      109.36      2.86 o
  15   4   2        0.01        1.27      1.79 o
  16   4   2       38.85       52.17      2.38 o
 -17   5   2        9.16        8.09      1.78 o
 -16   5   2       34.83       28.22      2.05 o
 -15   5   2        0.04       -0.41      1.94 o
 -14   5   2       35.71       34.69      1.86 o
 -13   5   2      162.75      163.25      3.19 o
 -12   5   2      636.11      631.44      6.22 o
 -11   5   2      251.66      264.48      3.64 o
 -10   5   2       79.61       87.99      2.42 o
  -9   5   2        0.00        1.65      0.93 o
  -8   5   2        8.33        3.56      0.87 o
  -7   5   2      650.19      673.13     36.88 o
  -6   5   2      809.75      769.03     43.76 o
  -5   5   2       45.05       52.06      3.08 o
  -4   5   2      375.36      354.46      5.23 o
  -3   5   2       93.80      103.10      4.20 o
  -2   5   2      155.31      144.38      4.43 o
  -1   5   2      274.38      301.89      7.86 o
   0   5   2       12.86       18.17      0.81 o
   1   5   2      385.71      376.93      5.82 o
   2   5   2      537.00      481.13     13.27 o
   3   5   2      403.33      413.24      8.63 o
   4   5   2      480.34      439.38      3.23 o
   5   5   2      543.11      531.96      7.80 o
   6   5   2       20.45       24.53      1.09 o
   7   5   2      223.61      224.14      9.21 o
   8   5   2        1.27        2.74      1.39 o
   9   5   2       38.74       39.14      1.24 o
  10   5   2      250.94      250.64      7.53 o
  11   5   2      154.39      164.45      3.12 o
  12   5   2      189.38      182.57      3.34 o
  13   5   2       97.80       99.27      2.81 o
  14   5   2       22.60       23.23      1.79 o
  15   5   2        3.04        5.11      1.39 o
 -15   6   2        0.14        1.36      2.05 o
 -14   6   2       10.80       15.53      1.81 o
 -13   6   2       13.00       17.78      1.61 o
 -12   6   2        1.22        0.39      1.74 o
 -11   6   2       37.16       41.07      1.98 o
 -10   6   2       72.84       72.80      3.10 o
  -9   6   2        2.62        1.89      1.05 o
  -8   6   2       38.02       33.83      2.73 o
  -7   6   2     1022.74     1098.23     43.50 o
  -6   6   2      838.87      813.68     31.27 o
  -5   6   2       56.99       62.00      2.57 o
  -4   6   2       53.59       53.75      3.67 o
  -3   6   2        8.73        7.75      0.84 o
  -2   6   2        0.19       -1.05      1.27 o
  -1   6   2      167.49      182.82      5.53 o
   0   6   2        9.44        4.23      0.84 o
   1   6   2       75.39       64.86      1.29 o
   2   6   2       35.05       36.82      1.56 o
   3   6   2        0.67        0.72      0.81 o
   4   6   2       44.79       34.89      1.78 o
   5   6   2      184.16      202.85      6.91 o
   6   6   2       32.74       44.66      1.46 o
   7   6   2       91.30      101.35      6.40 o
   8   6   2       22.84       20.81      1.10 o
   9   6   2        0.15        0.32      1.24 o
  10   6   2       23.50       28.02      1.22 o
  11   6   2        6.60        5.61      1.40 o
  12   6   2        6.63        7.93      1.50 o
  13   6   2       18.58       21.16      1.86 o
  14   6   2        0.69        1.05      2.09 o
 -14   7   2       30.39       36.23      2.23 o
 -13   7   2       20.08       17.62      1.86 o
 -12   7   2       14.46       12.43      1.65 o
 -11   7   2       91.25       84.98      2.63 o
 -10   7   2       81.54       93.25      4.44 o
  -9   7   2        0.33        1.57      1.34 o
  -8   7   2       28.59       29.24      1.51 o
  -7   7   2       40.16       37.08      1.35 o
  -6   7   2      434.24      441.72     12.63 o
  -5   7   2      573.72      591.03     25.76 o
  -4   7   2      460.95      475.48     11.51 o
  -3   7   2      169.25      161.94      2.56 o
  -2   7   2       14.11       18.82      1.09 o
  -1   7   2      186.06      185.42      2.20 o
   0   7   2      593.13      538.77      3.89 o
   1   7   2      554.51      581.91      4.07 o
   2   7   2      687.47      667.86     19.09 o
   3   7   2      741.74      721.83     14.33 o
   4   7   2      267.20      266.46      2.67 o
   5   7   2       43.37       41.46      1.38 o
   6   7   2      101.56      101.56      3.44 o
   7   7   2       34.65       38.91      2.10 o
   8   7   2        2.06        1.14      1.09 o
   9   7   2       26.96       29.92      1.36 o
  10   7   2       15.98       13.86      1.17 o
  11   7   2      100.29      113.06      3.09 o
  12   7   2      124.71      121.25      3.22 o
 -11   8   2        2.73        0.00      2.39 o
 -10   8   2        0.80        0.70      1.58 o
  -9   8   2       39.99       37.77      2.89 o
  -8   8   2       22.23       24.61      1.40 o
  -7   8   2        1.02       -0.05      1.57 o
  -6   8   2        0.69        0.89      1.45 o
  -5   8   2        7.48       10.80      1.47 o
  -4   8   2       23.56       21.11      1.21 o
  -3   8   2       20.82       22.43      1.23 o
  -2   8   2        1.10        1.37      1.87 o
  -1   8   2        4.06        2.70      1.00 o
   0   8   2        2.08        2.86      2.00 o
   1   8   2       63.08       59.92      1.55 o
   2   8   2       59.48       58.89      2.28 o
   3   8   2        7.53        9.03      1.11 o
   4   8   2        7.89        6.61      1.58 o
   5   8   2        1.66       -0.75      1.48 o
   6   8   2       16.14       13.39      2.12 o
   7   8   2        7.01        9.72      2.03 o
   8   8   2        0.35       -0.38      1.40 o
   9   8   2        7.50        8.01      1.14 o
  -7   9   2       12.87       13.57      1.27 o
  -6   9   2       88.77       99.53      2.14 o
  -5   9   2      202.99      193.76      9.35 o
  -4   9   2      269.93      281.84      7.04 o
  -3   9   2      176.68      184.29      4.22 o
  -2   9   2        4.77        7.60      1.14 o
  -1   9   2       45.59       40.33      2.13 o
   0   9   2       72.62       67.70      1.78 o
   1   9   2      117.22      118.84      2.21 o
   2   9   2      205.84      205.75      6.73 o
   3   9   2      176.31      173.70      3.82 o
   4   9   2      115.86      120.62      3.70 o
   5   9   2      130.48      143.68      4.42 o
   6   9   2      138.79      153.85      2.69 o
 -19   1   3       75.87       94.54      2.90 o
 -18   1   3        8.58       10.24      1.57 o
 -17   1   3       55.53       62.15      2.24 o
 -16   1   3        0.11        0.00      1.72 o
 -15   1   3       91.86       93.56      2.44 o
 -14   1   3     1207.26     1151.47     10.33 o
 -13   1   3      104.00      103.79      2.42 o
 -12   1   3      352.97      303.56      3.47 o
 -11   1   3      189.50      173.43      2.57 o
 -10   1   3       13.24        9.24      1.46 o
  -9   1   3       37.54       44.23      2.09 o
  -8   1   3     1667.09     1838.74     51.20 o
  -7   1   3       18.13       27.29      2.05 o
  -6   1   3     1703.29     1781.35     88.34 o
  -5   1   3      717.94      857.76     50.66 o
  -4   1   3     1932.23     2128.55    112.51 o
  -3   1   3      388.77      463.61     21.68 o
  -2   1   3       93.75       98.76      5.23 o
  -1   1   3     4425.04     4436.56     23.96 o
   0   1   3       98.00       94.45      1.02 o
   1   1   3      640.82      872.36      5.61 o
   2   1   3       23.42       45.21      0.85 o
   3   1   3      362.85      458.91      8.20 o
   4   1   3      165.13      146.07      1.34 o
   5   1   3      164.73      177.69      4.55 o
   6   1   3      835.17      759.08      9.53 o
   7   1   3      100.42      127.10      1.44 o
   8   1   3       18.86       22.70      0.84 o
   9   1   3     1344.08     1277.96     26.23 o
  10   1   3      715.65      675.89     25.93 o
  11   1   3     1497.92     1501.06     11.23 o
  12   1   3      151.79      140.58      2.77 o
  13   1   3       89.81       95.65      2.56 o
  14   1   3      123.65      116.18      2.77 o
  15   1   3       22.32       20.07      1.74 o
  16   1   3       43.56       49.39      2.39 o
  17   1   3      133.02      156.85      3.68 o
 -19   2   3       49.91       54.08      2.43 o
 -18   2   3        8.71        9.10      1.70 o
 -17   2   3       47.11       40.71      2.10 o
 -16   2   3       21.30       24.20      1.70 o
 -15   2   3       31.22       34.77      1.79 o
 -14   2   3      304.17      295.21      3.86 o
 -13   2   3       15.30       20.22      1.47 o
 -12   2   3      317.44      289.16      3.51 o
 -11   2   3       22.95       26.48      1.40 o
 -10   2   3      221.37      216.29     12.16 o
  -9   2   3       88.65       92.61      3.99 o
  -8   2   3        0.44        1.61      0.88 o
  -7   2   3     2398.23     2605.40    131.86 o
  -6   2   3      322.53      412.57     31.16 o
  -5   2   3       39.20       34.08      2.16 o
  -4   2   3      260.58      308.76     19.20 o
  -3   2   3     1734.79     1851.15    105.21 o
  -2   2   3     1604.54     1745.04     45.09 o
  -1   2   3     7588.23     7904.56     12.53 o
   0   2   3        2.97        6.80      0.67 o
   1   2   3      268.08      236.18      2.87 o
   2   2   3       43.32       40.09      1.42 o
   3   2   3      304.34      333.49      5.96 o
   4   2   3       10.17       15.52      0.67 o
   5   2   3      475.28      521.46      3.22 o
   6   2   3      261.21      271.15      2.03 o
   7   2   3      284.72      264.59      3.66 o
   8   2   3      265.74      291.81      2.29 o
   9   2   3      711.01      707.28      4.44 o
  10   2   3      323.48      304.17      4.01 o
  11   2   3      494.88      441.95      4.51 o
  12   2   3       50.26       47.26      1.91 o
  13   2   3      118.83      112.15      2.73 o
  14   2   3        3.93        1.14      1.83 o
  15   2   3        0.83       -1.88      1.88 o
  16   2   3       53.93       56.45      2.49 o
  17   2   3        0.09       -2.11      2.28 o
 -18   3   3       78.91       75.33      2.64 o
 -17   3   3        0.40       -0.42      2.16 o
 -16   3   3       27.51       25.63      1.74 o
 -15   3   3      144.81      135.46      3.03 o
 -14   3   3      261.27      245.92      3.68 o
 -13   3   3      795.42      759.79      7.34 o
 -12   3   3      173.55      196.13      3.05 o
 -11   3   3      235.05      228.71      3.14 o
 -10   3   3        1.57        0.46      1.08 o
  -9   3   3        0.02       -0.81      0.90 o
  -8   3   3      270.16      274.08     22.26 o
  -7   3   3      674.71      738.40     60.92 o
  -6   3   3       11.12       12.81      0.74 o
  -5   3   3      250.47      256.45     18.03 o
  -4   3   3        1.33        2.80      0.57 o
  -3   3   3      605.31      566.07     27.26 o
  -2   3   3      798.22      790.78     30.68 o
  -1   3   3      221.07      243.98      1.74 o
   0   3   3       56.77       47.29      1.44 o
   1   3   3      214.56      226.84      5.98 o
   2   3   3      256.56      251.65      3.73 o
   3   3   3     1368.03     1392.78      9.55 o
   4   3   3     1948.32     2075.62      7.54 o
   5   3   3     1966.45     2113.55     10.85 o
   6   3   3       84.98       92.51      1.40 o
   7   3   3      202.68      239.08      4.70 o
   8   3   3       12.76       18.33      1.24 o
   9   3   3      177.91      156.42      1.91 o
  10   3   3      474.16      531.57      7.84 o
  11   3   3      283.20      273.16      3.69 o
  12   3   3       72.58       89.52      2.47 o
  13   3   3        5.21        5.53      1.42 o
  14   3   3       52.90       51.35      2.15 o
  15   3   3       17.90       17.43      1.74 o
  16   3   3       13.74       18.24      1.73 o
 -18   4   3       69.13       67.98      2.65 o
 -17   4   3        8.31        9.24      1.65 o
 -16   4   3      265.67      255.28      4.29 o
 -15   4   3      123.78      115.42      2.98 o
 -14   4   3       38.92       46.81      2.01 o
 -13   4   3       32.08       34.16      1.77 o
 -12   4   3        3.29        4.60      1.27 o
 -11   4   3       47.56       50.41      1.90 o
 -10   4   3       38.64       37.01      3.22 o
  -9   4   3        7.84        8.93      0.85 o
  -8   4   3        0.13       -0.13      1.02 o
  -7   4   3       76.50       90.22      6.82 o
  -6   4   3      513.64      543.86     31.34 o
  -5   4   3       22.12       23.18      1.44 o
  -4   4   3       13.62       18.31      1.01 o
  -3   4   3      441.33      409.66     17.50 o
  -2   4   3     1523.59     1525.94     30.02 o
  -1   4   3     1670.87     1571.20     52.09 o
   0   4   3      680.43      625.31      5.34 o
   1   4   3     1119.49     1090.00     29.63 o
   2   4   3      319.19      311.35      8.60 o
   3   4   3       21.00       20.01      0.84 o
   4   4   3       88.69       76.79      1.28 o
   5   4   3      237.67      214.39      8.28 o
   6   4   3      360.98      379.82     11.73 o
   7   4   3      857.38      842.22     13.45 o
   8   4   3      679.76      708.60     17.75 o
   9   4   3      116.18      110.41      1.75 o
  10   4   3       12.20       17.40      2.32 o
  11   4   3        5.63        3.34      1.26 o
  12   4   3        0.02       -1.85      1.85 o
  13   4   3       23.51       18.91      1.72 o
  14   4   3        1.16        1.80      1.83 o
  15   4   3        0.15       -0.90      2.05 o
 -16   5   3       18.18       20.37      1.82 o
 -15   5   3       13.19       17.57      1.76 o
 -14   5   3        0.63        1.30      1.97 o
 -13   5   3       56.27       54.25      2.19 o
 -12   5   3      134.50      134.30      2.89 o
 -11   5   3       90.38       90.58      2.42 o
 -10   5   3      220.33      246.78     15.00 o
  -9   5   3       84.02       91.78      6.37 o
  -8   5   3       65.57       81.94      2.38 o
  -7   5   3      664.36      658.21     40.56 o
  -6   5   3        3.79        2.41      1.02 o
  -5   5   3      126.84      125.62      5.19 o
  -4   5   3      158.64      135.07      5.97 o
  -3   5   3      125.22      141.87      2.53 o
  -2   5   3       65.71       79.19      3.85 o
  -1   5   3        1.86       -0.46      0.96 o
   0   5   3        5.67        4.68      0.75 o
   1   5   3      176.22      135.76      3.62 o
   2   5   3      473.57      491.40     18.00 o
   3   5   3      589.69      552.81     10.98 o
   4   5   3      944.46      945.02      6.53 o
   5   5   3      657.76      658.53     22.56 o
   6   5   3       14.60       16.95      1.37 o
   7   5   3      456.38      466.15     16.66 o
   8   5   3      219.04      219.94     10.09 o
   9   5   3        0.29        0.77      1.00 o
  10   5   3       35.41       51.07      3.88 o
  11   5   3       22.62       24.52      1.65 o
  12   5   3       57.55       81.81      2.59 o
  13   5   3       90.65       89.52      2.79 o
  14   5   3       62.53       79.72      2.76 o
 -15   6   3       21.59       17.30      1.85 o
 -14   6   3        2.97        5.18      1.51 o
 -13   6   3        0.00        0.37      1.35 o
 -12   6   3       71.68       64.95      2.34 o
 -11   6   3       35.87       35.16      1.91 o
 -10   6   3       77.23       73.17      1.66 o
  -9   6   3      182.60      196.73     12.61 o
  -8   6   3      246.15      270.45     18.63 o
  -7   6   3       39.00       35.79      1.28 o
  -6   6   3      205.83      208.87     11.23 o
  -5   6   3       50.08       50.13      1.74 o
  -4   6   3       11.98        5.57      0.93 o
  -3   6   3      141.93      150.30      5.53 o
  -2   6   3      425.54      399.57     11.20 o
  -1   6   3      289.53      309.75      2.94 o
   0   6   3      348.65      316.41      2.64 o
   1   6   3      153.22      147.73      4.05 o
   2   6   3       22.31       28.48      1.06 o
   3   6   3       38.61       35.15      1.16 o
   4   6   3      101.74       88.43      2.36 o
   5   6   3      205.00      210.43      9.37 o
   6   6   3      204.29      167.92      3.51 o
   7   6   3      279.38      290.57      5.03 o
   8   6   3       76.84       72.50      1.69 o
   9   6   3        7.90       10.77      1.54 o
  10   6   3        3.63        3.25      0.99 o
  11   6   3       21.44       16.04      1.77 o
  12   6   3        5.66        4.68      1.55 o
  13   6   3       10.41       14.67      1.79 o
 -13   7   3       34.04       38.63      2.35 o
 -12   7   3        1.50       -1.00      2.19 o
 -11   7   3        9.98        9.80      1.62 o
 -10   7   3      119.85      125.74      8.42 o
  -9   7   3       14.38       13.25      1.17 o
  -8   7   3       61.39       56.75      5.57 o
  -7   7   3       26.47       32.50      1.82 o
  -6   7   3        0.95        1.48      1.06 o
  -5   7   3        8.37       12.27      1.04 o
  -4   7   3        0.09       -0.65      1.33 o
  -3   7   3        3.75        4.46      1.95 o
  -2   7   3       28.97       28.23      1.23 o
  -1   7   3      103.25       88.17      1.69 o
   0   7   3        5.06        5.07      1.32 o
   1   7   3        2.54        4.79      0.89 o
   2   7   3       38.45       26.66      1.22 o
   3   7   3       79.72       79.58      1.68 o
   4   7   3       13.42       16.99      1.10 o
   5   7   3       31.28       30.25      1.29 o
   6   7   3        0.08       -1.42      1.42 o
   7   7   3       65.71       68.65      2.20 o
   8   7   3       31.60       28.38      1.37 o
   9   7   3        8.70        7.84      1.12 o
  10   7   3        0.79       -0.22      1.49 o
  11   7   3        1.22        2.89      1.46 o
 -10   8   3       65.15       75.45      4.63 o
  -9   8   3      141.30      144.44      8.44 o
  -8   8   3      377.24      398.55     21.67 o
  -7   8   3      302.15      301.49     11.86 o
  -6   8   3       69.68       79.68      3.72 o
  -5   8   3        7.78        8.53      1.25 o
  -4   8   3       14.24       15.97      1.13 o
  -3   8   3       70.02       68.10      1.71 o
  -2   8   3      124.52      121.05      2.08 o
  -1   8   3      181.59      188.54      2.49 o
   0   8   3      168.77      164.78      2.39 o
   1   8   3       15.68       15.52      1.16 o
   2   8   3        6.11        3.90      2.27 o
   3   8   3        1.88       -0.04      1.49 o
   4   8   3       13.00        7.68      1.13 o
   5   8   3      120.98      120.34      2.40 o
   6   8   3       70.31       70.53      4.35 o
   7   8   3        3.39        3.91      2.84 o
   8   8   3       26.91       24.35      1.49 o
  -6   9   3       31.00       40.59      2.32 o
  -5   9   3      116.78      124.60      4.26 o
  -4   9   3       67.82       65.77      2.08 o
  -3   9   3       14.26       17.25      2.39 o
  -2   9   3        3.86        1.75      1.34 o
  -1   9   3        0.01        0.11      1.16 o
   0   9   3       12.72       10.88      1.29 o
   1   9   3       19.20       18.76      1.31 o
   2   9   3       16.26       15.37      1.38 o
   3   9   3       15.94       14.43      2.05 o
 -19   0   4        6.00       10.35      1.83 o
 -18   0   4       73.54       68.90      2.49 o
 -17   0   4      190.76      216.41      3.89 o
 -16   0   4       51.48       50.07      2.14 o
 -15   0   4       41.51       56.84      2.21 o
 -14   0   4      392.89      379.26      4.37 o
 -13   0   4      926.67     1026.38      9.56 o
 -12   0   4        7.91        5.86      1.26 o
 -11   0   4       47.78       49.67      1.70 o
 -10   0   4     1032.68      991.23     42.27 o
  -9   0   4       13.42       16.82      1.13 o
  -8   0   4     2121.13     2175.51     80.40 o
  -7   0   4      354.55      380.84     20.11 o
  -6   0   4      532.02      594.35     32.63 o
  -5   0   4     1763.36     1813.67     74.70 o
  -4   0   4     1744.59     2044.23     55.23 o
  -3   0   4      599.90      654.55     12.73 o
  -2   0   4        8.64        3.94      0.67 o
  -1   0   4      186.48      186.93      3.17 o
   0   0   4      124.80      121.72      2.71 o
   1   0   4      619.54      827.67     25.62 o
   2   0   4       53.64       44.88      0.97 o
   3   0   4      472.59      468.89     16.26 o
   4   0   4      634.01      582.32     21.18 o
   5   0   4       37.94       49.71      2.12 o
   6   0   4      766.86      754.25     11.72 o
   7   0   4      332.31      328.90      4.61 o
   8   0   4      245.08      205.36      2.61 o
   9   0   4      916.65      969.76     22.29 o
  10   0   4     1010.84     1012.64     28.02 o
  11   0   4      126.74      132.97      2.85 o
  12   0   4       39.78       43.10      2.02 o
  13   0   4      332.87      357.75      4.68 o
  14   0   4      134.22      133.76      3.25 o
  15   0   4      266.16      310.34      4.77 o
  16   0   4       16.25       11.61      1.80 o
 -19   1   4       21.38       31.88      2.09 o
 -18   1   4        0.10       -0.22      1.90 o
 -17   1   4        5.55        6.77      1.49 o
 -16   1   4        0.04       -1.33      1.85 o
 -15   1   4      129.10      141.77      2.98 o
 -14   1   4       94.90       96.28      2.46 o
 -13   1   4       19.32       18.57      1.42 o
 -12   1   4       52.60       61.23      1.91 o
 -11   1   4      102.09       64.24      1.85 o
 -10   1   4       25.08       31.13      1.00 o
  -9   1   4       18.98       20.24      2.14 o
  -8   1   4       97.30      117.77      5.98 o
  -7   1   4     1041.37     1231.29     47.27 o
  -6   1   4      270.33      315.98     16.85 o
  -5   1   4      878.27     1049.19     73.18 o
  -4   1   4      496.11      577.30     25.68 o
  -3   1   4      758.23      952.92     76.11 o
  -2   1   4      804.81      796.83     44.72 o
  -1   1   4      420.63      368.35      2.57 o
   0   1   4      392.33      377.11      9.00 o
   1   1   4       63.57       55.38      0.97 o
   2   1   4       31.83       35.83      1.29 o
   3   1   4        0.40        1.34      0.60 o
   4   1   4        1.59       -0.80      0.86 o
   5   1   4       99.03      117.11      2.37 o
   6   1   4        0.07        0.45      0.86 o
   7   1   4      113.16      107.70      2.42 o
   8   1   4       19.29       16.55      0.89 o
   9   1   4        0.17        2.03      0.91 o
  10   1   4      164.70      173.30      9.17 o
  11   1   4       11.58        8.66      1.34 o
  12   1   4       92.41      104.44      2.64 o
  13   1   4       99.96       95.48      2.74 o
  14   1   4        0.16        0.00      2.08 o
  15   1   4        9.85       13.07      1.73 o
  16   1   4       15.80       20.38      2.04 o
 -18   2   4       22.29       24.08      1.95 o
 -17   2   4      250.65      246.47      4.14 o
 -16   2   4       70.97       57.51      2.30 o
 -15   2   4       40.64       37.52      1.94 o
 -14   2   4       80.44       71.26      2.29 o
 -13   2   4      167.67      160.82      2.94 o
 -12   2   4       28.13       25.54      1.54 o
 -11   2   4       63.82       59.72      1.91 o
 -10   2   4      482.98      517.72     35.80 o
  -9   2   4      436.62      516.81     37.91 o
  -8   2   4      332.88      318.11     28.01 o
  -7   2   4      322.41      381.88     22.23 o
  -6   2   4        3.65        6.45      0.71 o
  -5   2   4       21.10       32.98      3.29 o
  -4   2   4      925.10      982.47     53.42 o
  -3   2   4      610.81      702.81     26.30 o
  -2   2   4       19.02       28.06      0.84 o
  -1   2   4       92.63       75.49      1.13 o
   0   2   4     2190.78     2121.10     22.76 o
   1   2   4      105.04      127.75      3.34 o
   2   2   4       21.53       13.46      0.69 o
   3   2   4       40.58       54.54      1.43 o
   4   2   4       63.77       71.21      1.32 o
   5   2   4      281.44      274.01      3.01 o
   6   2   4      461.16      517.13      8.56 o
   7   2   4      371.91      417.51      2.84 o
   8   2   4      399.26      402.13      3.24 o
   9   2   4      226.21      236.31      2.38 o
  10   2   4       71.20       54.55      1.42 o
  11   2   4      143.73      153.26      2.99 o
  12   2   4       52.43       41.74      1.99 o
  13   2   4      213.99      199.86      3.69 o
  14   2   4      171.00      185.59      3.66 o
  15   2   4       45.07       42.07      2.31 o
  16   2   4       80.45       95.73      3.03 o
 -18   3   4        4.94        1.68      1.65 o
 -17   3   4      112.66      115.14      3.10 o
 -16   3   4       38.30       32.48      2.08 o
 -15   3   4      100.87      100.53      2.80 o
 -14   3   4        0.96       -0.09      2.05 o
 -13   3   4       70.99       61.14      2.11 o
 -12   3   4       26.03       27.63      1.64 o
 -11   3   4       29.82       31.77      1.65 o
 -10   3   4      210.43      236.60     16.90 o
  -9   3   4       16.24       23.01      1.51 o
  -8   3   4      172.54      175.51     13.82 o
  -7   3   4      852.98      933.84     74.14 o
  -6   3   4      413.85      461.17     32.54 o
  -5   3   4     1904.86     2050.90    149.08 o
  -4   3   4      684.32      764.46     40.68 o
  -3   3   4      892.75      819.46     35.56 o
  -2   3   4      348.21      323.18      9.74 o
  -1   3   4     1041.96     1102.03      9.34 o
   0   3   4       65.90       68.62      1.74 o
   1   3   4      132.12      129.07      3.50 o
   2   3   4      218.55      216.38      7.28 o
   3   3   4      918.49      842.90     17.26 o
   4   3   4      445.02      479.70      9.52 o
   5   3   4      155.51      130.63      3.34 o
   6   3   4       48.55       41.98      3.14 o
   7   3   4       15.05       18.37      2.41 o
   8   3   4      138.67      146.79      4.03 o
   9   3   4       52.87       47.25      1.59 o
  10   3   4      182.94      195.39      2.34 o
  11   3   4       21.43       16.28      1.54 o
  12   3   4      162.40      163.93      3.35 o
  13   3   4      150.24      121.70      3.05 o
  14   3   4        4.45        8.12      1.53 o
  15   3   4        0.51        3.83      1.44 o
 -17   4   4       49.47       43.30      2.35 o
 -16   4   4       48.17       38.68      2.38 o
 -15   4   4       12.40       13.38      1.67 o
 -14   4   4        3.23        0.58      2.12 o
 -13   4   4       29.11       28.28      1.83 o
 -12   4   4       28.84       27.44      1.74 o
 -11   4   4      511.56      506.64      5.06 o
 -10   4   4      547.26      582.08     34.38 o
  -9   4   4      482.64      486.29     38.18 o
  -8   4   4       10.59       12.65      1.66 o
  -7   4   4      787.07      825.30     51.72 o
  -6   4   4      163.58      150.13     12.48 o
  -5   4   4        5.68        4.82      1.21 o
  -4   4   4       29.48       26.64      0.92 o
  -3   4   4      243.41      199.34      6.55 o
  -2   4   4      407.33      400.14     14.19 o
  -1   4   4      834.91      775.53      5.05 o
   0   4   4      663.64      619.06      8.32 o
   1   4   4      840.23      820.96     13.68 o
   2   4   4      112.31      111.04      2.09 o
   3   4   4        0.01        0.97      0.99 o
   4   4   4      102.75      106.17      3.53 o
   5   4   4       61.08       70.91      4.27 o
   6   4   4      348.72      382.62     15.21 o
   7   4   4      690.66      687.87      9.96 o
   8   4   4       25.06       41.19      1.31 o
   9   4   4       27.05       21.79      1.91 o
  10   4   4       38.80       48.45      3.08 o
  11   4   4        8.47        2.96      1.43 o
  12   4   4       25.19       30.11      1.86 o
  13   4   4       63.89       62.55      2.49 o
  14   4   4      102.12      112.40      3.21 o
 -16   5   4       88.32       82.68      2.94 o
 -15   5   4       44.80       52.75      2.40 o
 -14   5   4       80.11       80.74      2.70 o
 -13   5   4       27.27       32.74      1.86 o
 -12   5   4      107.65      115.27      2.82 o
 -11   5   4        3.53       -0.99      1.84 o
 -10   5   4        0.01       -0.50      1.24 o
  -9   5   4        5.99        8.28      0.91 o
  -8   5   4       13.14       19.81      1.08 o
  -7   5   4      175.21      196.25     13.22 o
  -6   5   4      105.94      106.29      8.67 o
  -5   5   4       22.41       25.08      1.95 o
  -4   5   4      319.58      311.23     11.66 o
  -3   5   4      379.53      380.64     12.96 o
  -2   5   4      628.38      592.38     10.90 o
  -1   5   4      240.77      231.55      2.23 o
   0   5   4       12.50       17.72      0.96 o
   1   5   4      249.28      243.21      3.57 o
   2   5   4      732.91      695.08     16.98 o
   3   5   4      825.71      799.78     27.93 o
   4   5   4      578.04      543.57     13.39 o
   5   5   4      181.64      194.48      6.06 o
   6   5   4       70.73       67.85      1.59 o
   7   5   4      235.22      244.73      8.88 o
   8   5   4       37.80       31.95      2.14 o
   9   5   4       62.35       66.19      2.33 o
  10   5   4       33.45       30.48      1.32 o
  11   5   4       25.26       29.23      1.94 o
  12   5   4       31.99       35.16      2.03 o
  13   5   4       24.80       26.64      2.05 o
 -14   6   4       28.80       41.63      2.24 o
 -13   6   4        7.37        9.35      1.63 o
 -12   6   4       29.66       30.60      1.97 o
 -11   6   4      118.47      130.29      3.08 o
 -10   6   4      140.14      139.35      6.77 o
  -9   6   4       74.05       80.85      5.09 o
  -8   6   4      103.51      103.86      6.76 o
  -7   6   4      246.70      250.53      9.76 o
  -6   6   4      121.03      112.99      7.18 o
  -5   6   4        8.85        5.99      0.94 o
  -4   6   4       89.08       87.68      2.20 o
  -3   6   4      107.29       92.13      7.37 o
  -2   6   4       57.34       46.97      1.36 o
  -1   6   4      261.65      246.95      4.81 o
   0   6   4       32.48       26.99      1.75 o
   1   6   4       39.91       34.01      1.24 o
   2   6   4        9.58       10.96      0.98 o
   3   6   4       30.58       30.81      1.21 o
   4   6   4      116.26      109.67      2.48 o
   5   6   4       89.53       88.47      4.00 o
   6   6   4        2.33        4.40      1.04 o
   7   6   4       42.01       37.37      1.47 o
   8   6   4       41.94       50.72      1.54 o
   9   6   4       43.51       40.53      1.54 o
  10   6   4        6.97        8.92      1.41 o
  11   6   4        0.08        0.69      2.18 o
 -12   7   4       37.80       38.68      2.25 o
 -11   7   4       99.47       94.81      2.90 o
 -10   7   4       67.37       82.13      4.83 o
  -9   7   4        1.08       -0.46      1.52 o
  -8   7   4        0.68       -0.04      1.52 o
  -7   7   4        0.33       -0.59      2.13 o
  -6   7   4       45.66       49.23      3.98 o
  -5   7   4       94.15       95.51      4.53 o
  -4   7   4       76.43       77.07      2.34 o
  -3   7   4       15.10       16.03      2.50 o
  -2   7   4        9.71       13.30      1.06 o
  -1   7   4       11.84       11.59      1.17 o
   0   7   4       84.16       66.40      1.86 o
   1   7   4      103.04      113.82      3.29 o
   2   7   4      200.90      184.46      2.45 o
   3   7   4      286.30      303.90      5.01 o
   4   7   4      137.73      123.02      2.14 o
   5   7   4       51.12       51.36      1.61 o
   6   7   4       85.84       96.13      1.99 o
   7   7   4       16.70       17.53      1.33 o
   8   7   4       17.44       17.46      2.41 o
   9   7   4       39.19       42.72      1.58 o
  -9   8   4       73.46       80.70      3.74 o
  -8   8   4       28.50       36.39      1.58 o
  -7   8   4        3.26        2.13      1.66 o
  -6   8   4       11.59       15.49      1.27 o
  -5   8   4        2.93        2.05      1.51 o
  -4   8   4        3.76        6.78      1.06 o
  -3   8   4        7.19        8.92      1.89 o
  -2   8   4        7.77        6.96      1.08 o
  -1   8   4        2.95        4.04      1.01 o
   0   8   4       12.80       13.47      1.21 o
   1   8   4       37.03       30.24      1.39 o
   2   8   4       27.28       24.99      1.35 o
   3   8   4        7.57       10.80      1.19 o
   4   8   4       17.11       13.61      1.57 o
   5   8   4       37.64       41.00      2.53 o
   6   8   4        2.86        1.17      1.69 o
 -18   1   5        6.89       10.76      1.67 o
 -17   1   5       39.18       38.82      2.22 o
 -16   1   5       28.66       21.74      1.81 o
 -15   1   5        5.90        6.39      1.54 o
 -14   1   5      281.21      264.23      3.90 o
 -13   1   5       99.40      107.88      2.61 o
 -12   1   5      317.11      284.41      3.80 o
 -11   1   5      241.74      250.29      3.41 o
 -10   1   5      212.60      207.13      9.16 o
  -9   1   5        1.08        9.20      6.62 o
  -8   1   5      556.22      627.77     12.71 o
  -7   1   5      179.05      197.95      7.09 o
  -6   1   5     1431.66     1589.13     76.18 o
  -5   1   5     1262.90     1490.35     83.10 o
  -4   1   5     1769.48     1960.49    131.07 o
  -3   1   5     1111.49     1159.36     84.81 o
  -2   1   5      319.13      326.90     15.72 o
  -1   1   5      329.26      336.50      2.77 o
   0   1   5        1.53        4.14      0.77 o
   1   1   5        8.96       13.35      0.76 o
   2   1   5        1.73        9.17      0.70 o
   3   1   5        0.96        0.93      0.89 o
   4   1   5       30.93       22.17      1.19 o
   5   1   5        2.70        2.39      1.01 o
   6   1   5      455.13      432.12     14.10 o
   7   1   5      275.26      263.00      2.44 o
   8   1   5       22.70       21.54      1.09 o
   9   1   5       98.04      102.43      4.32 o
  10   1   5      148.72      144.84      4.33 o
  11   1   5      394.95      423.47      5.02 o
  12   1   5       63.05       58.07      2.35 o
  13   1   5       25.14       38.42      2.14 o
  14   1   5       26.93       22.85      1.96 o
 -18   2   5       12.67       14.25      1.77 o
 -17   2   5       22.17       15.52      1.81 o
 -16   2   5       12.33       14.08      1.55 o
 -15   2   5      121.77       96.79      2.76 o
 -14   2   5       89.44      100.19      2.67 o
 -13   2   5       25.27       31.84      1.85 o
 -12   2   5        0.03        1.48      1.77 o
 -11   2   5      193.60      211.09      3.23 o
 -10   2   5       18.57       17.29      2.79 o
  -9   2   5       83.03       91.88      6.96 o
  -8   2   5       14.72       10.87      0.91 o
  -7   2   5       14.71       12.88      2.20 o
  -6   2   5      128.37      137.68     10.53 o
  -5   2   5      169.87      197.81     16.87 o
  -4   2   5      200.59      227.63     12.85 o
  -3   2   5       46.90       46.23      1.08 o
  -2   2   5      372.67      394.49      6.95 o
  -1   2   5      541.23      558.17      3.69 o
   0   2   5      192.43      184.54      2.78 o
   1   2   5        1.89        2.97      1.47 o
   2   2   5       34.63       33.47      1.01 o
   3   2   5        0.60        1.09      0.66 o
   4   2   5      143.12      156.43      1.82 o
   5   2   5      149.68      154.32      3.58 o
   6   2   5      642.32      702.60      4.74 o
   7   2   5      767.60      745.91      5.29 o
   8   2   5      746.46      825.89      9.25 o
   9   2   5      305.18      284.85      8.73 o
  10   2   5       74.19       82.53      1.71 o
  11   2   5        1.34       -1.35      2.21 o
  12   2   5      210.21      201.84      3.87 o
  13   2   5        8.19        5.99      1.70 o
  14   2   5        5.40        8.16      1.77 o
 -17   3   5       19.28       19.67      1.86 o
 -16   3   5        2.61       -0.11      2.25 o
 -15   3   5       72.17       66.39      2.47 o
 -14   3   5      126.28      119.87      2.92 o
 -13   3   5      154.46      142.73      3.04 o
 -12   3   5       14.85       15.83      1.52 o
 -11   3   5       52.81       52.05      1.98 o
 -10   3   5       29.28       27.60      2.43 o
  -9   3   5      118.78      121.86      8.66 o
  -8   3   5       80.72       88.98      8.10 o
  -7   3   5      198.21      233.77     20.11 o
  -6   3   5      140.11      141.37     10.62 o
  -5   3   5      656.13      673.20     44.66 o
  -4   3   5      469.12      449.94     16.29 o
  -3   3   5     1040.90     1042.01     41.94 o
  -2   3   5      141.21      110.62      2.44 o
  -1   3   5      395.82      354.36      5.17 o
   0   3   5      888.89      816.12      5.48 o
   1   3   5      511.18      479.01     16.54 o
   2   3   5      863.78      885.53      8.94 o
   3   3   5      417.05      414.05      6.02 o
   4   3   5      347.92      367.57      9.73 o
   5   3   5       10.45       13.66      1.01 o
   6   3   5      129.84      142.55      3.33 o
   7   3   5        8.52        9.04      1.11 o
   8   3   5        0.88       -0.79      1.37 o
   9   3   5       24.50       19.04      1.18 o
  10   3   5      139.63      162.18      2.34 o
  11   3   5      129.47      126.57      3.12 o
  12   3   5       48.14       57.12      2.43 o
  13   3   5       79.48       74.31      2.68 o
 -16   4   5      111.71      114.85      3.27 o
 -15   4   5       38.58       39.01      2.17 o
 -14   4   5       15.15       16.76      1.77 o
 -13   4   5       54.46       53.25      2.26 o
 -12   4   5       28.42       25.74      1.76 o
 -11   4   5       64.75       59.18      2.17 o
 -10   4   5       37.87       52.57      6.18 o
  -9   4   5        4.96        9.84      2.85 o
  -8   4   5       34.98       39.80      2.82 o
  -7   4   5        1.08        1.93      0.92 o
  -6   4   5      203.01      213.35     12.22 o
  -5   4   5       31.69       31.72      3.34 o
  -4   4   5        1.35        2.77      0.79 o
  -3   4   5      119.75      117.68      6.38 o
  -2   4   5      411.06      407.63      5.92 o
  -1   4   5      977.75      904.13      6.03 o
   0   4   5      456.09      441.74      8.73 o
   1   4   5      110.71      117.62      4.44 o
   2   4   5        1.69        0.72      1.14 o
   3   4   5      117.06      116.23      4.33 o
   4   4   5      408.64      390.39      8.31 o
   5   4   5      302.30      286.30      5.17 o
   6   4   5      286.68      279.36      8.40 o
   7   4   5      638.65      643.86      9.33 o
   8   4   5      352.76      359.22     10.18 o
   9   4   5       78.66       69.73      1.71 o
  10   4   5       23.59       28.40      2.08 o
  11   4   5        0.02        1.78      1.38 o
  12   4   5       22.13       17.73      1.86 o
 -15   5   5       48.34       49.82      2.51 o
 -14   5   5        5.25        4.46      1.49 o
 -13   5   5       27.69       20.46      1.80 o
 -12   5   5       51.95       45.03      2.15 o
 -11   5   5       19.31       17.43      1.67 o
 -10   5   5       69.39       75.66      5.88 o
  -9   5   5       68.66       68.38      3.06 o
  -8   5   5       49.16       52.73      1.85 o
  -7   5   5      308.03      295.75     19.29 o
  -6   5   5       12.47       11.54      1.10 o
  -5   5   5       39.89       37.15      3.29 o
  -4   5   5       18.91       17.40      1.17 o
  -3   5   5        0.53       -0.26      1.65 o
  -2   5   5      275.02      258.67      2.54 o
  -1   5   5      253.48      214.36      2.32 o
   0   5   5      139.96      140.53      2.06 o
   1   5   5      289.49      242.37      2.48 o
   2   5   5      355.76      336.94     11.59 o
   3   5   5      327.25      300.71     14.10 o
   4   5   5      339.86      343.88      7.22 o
   5   5   5       46.73       43.65      2.17 o
   6   5   5       18.97       15.84      2.15 o
   7   5   5        6.63        7.79      1.06 o
   8   5   5        9.04       11.03      1.13 o
   9   5   5       57.15       60.60      2.38 o
  10   5   5      101.75      120.48      6.05 o
  11   5   5       77.53       76.35      2.76 o
 -13   6   5        2.27        4.18      1.51 o
 -12   6   5       64.71       63.94      2.50 o
 -11   6   5       78.59       86.75      2.77 o
 -10   6   5       84.81       88.53      9.31 o
  -9   6   5       47.73       52.60      4.20 o
  -8   6   5       72.46       84.28      7.33 o
  -7   6   5       56.28       52.01      6.28 o
  -6   6   5       88.80       91.97      6.93 o
  -5   6   5       45.46       40.12      2.56 o
  -4   6   5       25.55       26.29      1.22 o
  -3   6   5       41.05       41.47      1.40 o
  -2   6   5      219.37      211.12      4.43 o
  -1   6   5      227.53      242.49      2.78 o
   0   6   5      398.10      364.35      4.56 o
   1   6   5      315.22      305.86      8.13 o
   2   6   5       92.68       94.68      2.84 o
   3   6   5        2.28        3.16      1.48 o
   4   6   5        0.02       -1.86      1.86 o
   5   6   5       31.24       36.05      5.04 o
   6   6   5      126.23      112.14      3.04 o
   7   6   5      131.65      135.63      5.30 o
   8   6   5       62.21       59.63      1.76 o
   9   6   5       49.57       55.23      1.77 o
 -11   7   5       14.77       12.01      1.78 o
 -10   7   5       81.68       85.43      7.09 o
  -9   7   5        9.35        7.85      1.22 o
  -8   7   5       10.27        9.78      1.17 o
  -7   7   5       12.03       11.84      2.76 o
  -6   7   5        1.59        0.82      1.23 o
  -5   7   5        1.19        0.85      1.10 o
  -4   7   5       14.11       14.71      1.47 o
  -3   7   5       40.69       39.30      2.05 o
  -2   7   5       78.29       74.31      3.16 o
  -1   7   5       22.78       17.56      1.22 o
   0   7   5       12.54       11.48      1.16 o
   1   7   5        4.13        6.17      1.02 o
   2   7   5        2.87        2.24      1.02 o
   3   7   5       30.86       33.82      3.53 o
   4   7   5       37.67       39.23      1.53 o
   5   7   5        5.70        6.40      1.21 o
   6   7   5        0.05        0.57      1.51 o
   7   7   5        0.01       -0.78      1.58 o
  -6   8   5        5.46        9.71      3.96 o
  -5   8   5        0.33       -0.29      1.52 o
  -4   8   5       19.78       18.94      5.21 o
  -3   8   5       23.79       23.37      2.24 o
  -2   8   5       32.61       32.05      1.47 o
  -1   8   5       82.79       85.33      2.01 o
   0   8   5      135.60      133.16      2.40 o
   1   8   5      111.96      106.70      6.49 o
   2   8   5      128.50      131.71      2.67 o
 -17   0   6      154.91      174.81      3.82 o
 -16   0   6       90.27       98.70      3.00 o
 -15   0   6       31.74       41.58      2.24 o
 -14   0   6       62.81       43.55      2.15 o
 -13   0   6      115.99      122.59      2.86 o
 -12   0   6        1.79       -1.05      1.32 o
 -11   0   6       56.60       60.48      2.08 o
 -10   0   6      398.03      382.78     23.66 o
  -9   0   6      150.70      156.35      8.81 o
  -8   0   6     1391.14     1436.95     60.91 o
  -7   0   6      727.59      730.44     39.42 o
  -6   0   6       55.26       60.99      5.22 o
  -5   0   6       20.89       31.95      1.04 o
  -4   0   6       61.33       66.98      1.34 o
  -3   0   6      136.24      167.45      1.89 o
  -2   0   6       98.44       93.15      2.35 o
  -1   0   6       49.48       44.45      1.17 o
   0   0   6      401.99      467.46     13.35 o
   1   0   6      282.08      288.27      2.51 o
   2   0   6      163.11      164.40      1.93 o
   3   0   6       20.80       24.51      1.09 o
   4   0   6        3.83        4.77      3.49 o
   5   0   6      627.09      668.14     26.10 o
   6   0   6     1104.35     1041.83     20.29 o
   7   0   6      546.46      581.54     20.01 o
   8   0   6      209.51      201.58      5.75 o
   9   0   6      176.37      195.07      8.73 o
  10   0   6       85.55       75.11      1.97 o
  11   0   6       35.27       38.91      2.11 o
  12   0   6       28.61       30.42      2.05 o
  13   0   6       17.49       20.09      1.95 o
 -17   1   6        2.33       -0.23      2.24 o
 -16   1   6        1.87        3.36      1.46 o
 -15   1   6       24.38       23.94      1.87 o
 -14   1   6        6.31        8.52      1.60 o
 -13   1   6        9.20        7.01      1.50 o
 -12   1   6        0.14       -1.87      1.87 o
 -11   1   6        0.51        2.24      1.20 o
 -10   1   6       43.50       44.33      1.35 o
  -9   1   6      127.35      142.52      1.98 o
  -8   1   6      156.22      155.56      4.49 o
  -7   1   6      208.86      237.27      7.78 o
  -6   1   6       88.56       98.77      6.98 o
  -5   1   6       17.43       26.42      1.07 o
  -4   1   6       19.24       20.46      0.97 o
  -3   1   6       28.85       35.57      3.99 o
  -2   1   6       84.50       86.71      1.48 o
  -1   1   6       91.45       96.86      1.55 o
   0   1   6       44.47       29.88      1.12 o
   1   1   6       30.54       33.16      1.10 o
   2   1   6        7.26       10.75      0.90 o
   3   1   6       80.96       89.81      1.57 o
   4   1   6       44.16       51.15      1.32 o
   5   1   6       72.78       80.37      2.51 o
   6   1   6       22.90       24.55      2.70 o
   7   1   6       11.62       11.33      1.81 o
   8   1   6      112.46      113.77      2.80 o
   9   1   6       40.99       35.54      1.36 o
  10   1   6       32.01       34.27      1.38 o
  11   1   6        0.61       -0.21      2.10 o
  12   1   6        3.14        7.83      1.73 o
 -17   2   6      163.08      162.33      3.79 o
 -16   2   6       10.48        6.59      1.70 o
 -15   2   6        3.03        0.96      1.91 o
 -14   2   6        8.83       12.16      1.51 o
 -13   2   6       31.37       29.20      1.87 o
 -12   2   6        4.60        6.17      1.41 o
 -11   2   6       10.59        8.32      1.43 o
 -10   2   6      104.56      112.08      8.29 o
  -9   2   6      171.66      208.64     14.33 o
  -8   2   6      458.23      451.49     30.17 o
  -7   2   6      573.04      645.68     54.29 o
  -6   2   6      198.41      202.49     18.49 o
  -5   2   6       31.01       28.40      3.30 o
  -4   2   6      437.47      445.90     15.46 o
  -3   2   6      622.87      618.24     10.40 o
  -2   2   6      140.28      127.95      1.94 o
  -1   2   6      511.41      459.34      4.96 o
   0   2   6     1024.28      941.63     18.59 o
   1   2   6       55.28       59.78      2.79 o
   2   2   6       23.20       24.86      1.12 o
   3   2   6      104.22      112.68      2.24 o
   4   2   6      166.26      193.14      2.26 o
   5   2   6      270.39      277.95      2.74 o
   6   2   6      418.63      455.34      9.45 o
   7   2   6      157.21      181.73      6.61 o
   8   2   6       49.53       49.98      2.18 o
   9   2   6       31.52       33.77      1.36 o
  10   2   6       20.15       16.63      1.59 o
  11   2   6       72.05       72.89      2.62 o
  12   2   6       33.52       29.78      2.04 o
 -16   3   6       25.36       25.31      1.94 o
 -15   3   6       53.89       48.37      2.38 o
 -14   3   6        0.16       -0.53      2.12 o
 -13   3   6       10.59        6.40      1.55 o
 -12   3   6        0.93        1.73      1.36 o
 -11   3   6       11.19        9.13      1.53 o
 -10   3   6       16.97       18.70      3.02 o
  -9   3   6       62.40       59.72      3.31 o
  -8   3   6      211.11      210.83     19.46 o
  -7   3   6      660.58      710.50     49.22 o
  -6   3   6      216.04      234.53     16.27 o
  -5   3   6      196.02      200.13     10.60 o
  -4   3   6       99.25      109.38      5.08 o
  -3   3   6        1.36        1.25      1.05 o
  -2   3   6       67.02       54.10      2.22 o
  -1   3   6       82.90       82.83      2.57 o
   0   3   6       37.79       34.36      1.21 o
   1   3   6       42.33       37.67      2.53 o
   2   3   6       92.07      100.34      6.59 o
   3   3   6      138.30      129.16      4.80 o
   4   3   6      260.72      271.73      9.10 o
   5   3   6      227.37      232.66      5.03 o
   6   3   6       19.04       14.98      1.19 o
   7   3   6       75.26       85.88      2.40 o
   8   3   6       45.07       41.20      1.45 o
   9   3   6       91.66       91.33      4.30 o
  10   3   6       96.60       96.06      2.11 o
  11   3   6        0.27        1.93      2.06 o
 -15   4   6        6.31        7.00      1.69 o
 -14   4   6        8.69        4.32      1.70 o
 -13   4   6       18.38       19.29      1.76 o
 -12   4   6        0.68        1.13      1.92 o
 -11   4   6       63.11       64.60      2.34 o
 -10   4   6      124.11      125.99     12.39 o
  -9   4   6        5.90        2.95      2.67 o
  -8   4   6        6.05        6.47      1.09 o
  -7   4   6      271.84      286.72     20.22 o
  -6   4   6       44.25       38.78      3.18 o
  -5   4   6       32.15       32.73      1.26 o
  -4   4   6      186.67      173.66      5.12 o
  -3   4   6      312.71      272.91      5.31 o
  -2   4   6      411.76      381.25      3.12 o
  -1   4   6      676.05      598.64      4.21 o
   0   4   6      290.15      271.96      2.71 o
   1   4   6       34.36       34.68      1.38 o
   2   4   6       27.79       24.75      1.19 o
   3   4   6      225.01      205.32      6.58 o
   4   4   6      130.58      127.18      3.88 o
   5   4   6        3.37        4.58      2.40 o
   6   4   6       83.78      100.01      1.98 o
   7   4   6       61.69       57.48      2.53 o
   8   4   6        3.85        0.24      2.70 o
   9   4   6        4.12        4.58      1.53 o
  10   4   6        0.65        0.50      1.35 o
 -13   5   6       18.73       19.51      1.90 o
 -12   5   6       27.27       28.75      2.02 o
 -11   5   6        8.30        6.90      1.66 o
 -10   5   6       12.56       17.10      2.45 o
  -9   5   6        1.62        0.20      1.17 o
  -8   5   6        8.81       11.61      3.04 o
  -7   5   6      155.78      169.38     12.49 o
  -6   5   6      222.74      225.65     10.65 o
  -5   5   6      237.43      246.18     15.33 o
  -4   5   6      204.99      192.49      9.59 o
  -3   5   6      139.58      134.84      2.11 o
  -2   5   6       92.72       89.86      3.38 o
  -1   5   6        0.05       -1.08      1.97 o
   0   5   6       13.71        9.48      1.05 o
   1   5   6       60.87       61.67      2.42 o
   2   5   6      175.50      156.70      7.56 o
   3   5   6      333.81      324.16     14.82 o
   4   5   6      249.60      241.96      3.47 o
   5   5   6       69.81       69.49      3.65 o
   6   5   6        2.12        3.98      1.19 o
   7   5   6        0.56       -0.60      1.44 o
   8   5   6       11.12       11.30      1.22 o
   9   5   6       30.50       29.01      1.58 o
 -11   6   6       75.04       74.22      2.78 o
 -10   6   6       39.51       34.42      1.81 o
  -9   6   6        2.06        1.10      1.63 o
  -8   6   6        6.68        7.62      1.10 o
  -7   6   6        5.67        7.80      1.14 o
  -6   6   6        2.95        3.11      1.42 o
  -5   6   6       16.11       15.92      1.12 o
  -4   6   6       23.45       21.78      1.71 o
  -3   6   6        8.39        4.05      1.19 o
  -2   6   6        9.65        7.48      1.42 o
  -1   6   6      119.70      111.61      2.08 o
   0   6   6       63.15       56.03      1.63 o
   1   6   6        3.31        4.21      1.03 o
   2   6   6        0.67       -1.17      1.41 o
   3   6   6        3.49        5.07      1.11 o
   4   6   6        6.53        5.65      1.10 o
   5   6   6        3.19        1.44      1.23 o
   6   6   6        3.89        3.43      1.29 o
   7   6   6       18.56       18.49      1.38 o
  -8   7   6       19.44       18.14      3.43 o
  -7   7   6       26.81       32.43      3.07 o
  -6   7   6       55.72       62.38      2.84 o
  -5   7   6       66.78       64.31      5.67 o
  -4   7   6       63.25       65.49      1.80 o
  -3   7   6       32.25       33.08      1.49 o
  -2   7   6       29.81       28.09      2.08 o
  -1   7   6       11.10        8.98      5.77 o
   0   7   6        0.10       -1.52      1.52 o
   1   7   6       30.32       33.08      2.44 o
   2   7   6      131.89      132.94      6.56 o
   3   7   6      217.31      216.32      3.05 o
 -15   1   7       32.91       33.87      2.32 o
 -14   1   7      154.74      146.54      3.50 o
 -13   1   7       74.70       74.20      2.54 o
 -12   1   7       37.67       41.05      2.06 o
 -11   1   7        7.73        9.87      1.51 o
 -10   1   7        0.92       -0.69      1.40 o
  -9   1   7      103.32      112.30      1.96 o
  -8   1   7      297.59      325.15      4.37 o
  -7   1   7      124.55      147.20      4.35 o
  -6   1   7      344.85      391.85     19.84 o
  -5   1   7      459.60      532.84     37.07 o
  -4   1   7      717.40      775.60     57.78 o
  -3   1   7      984.85      970.30     65.05 o
  -2   1   7      547.29      510.45      7.90 o
  -1   1   7        5.03        4.10      1.01 o
   0   1   7      159.54      159.93      7.09 o
   1   1   7      401.78      432.94     14.45 o
   2   1   7      770.42      772.68      5.48 o
   3   1   7      941.52      989.23     19.79 o
   4   1   7      441.53      436.21     11.40 o
   5   1   7       46.03       53.94      1.57 o
   6   1   7       46.17       41.33      1.45 o
   7   1   7        7.88        6.78      1.95 o
   8   1   7       24.83       25.59      1.37 o
   9   1   7       81.92       82.22      1.97 o
  10   1   7       91.93       98.22      2.15 o
 -15   2   7       84.55       79.67      2.82 o
 -14   2   7       23.36       28.18      2.04 o
 -13   2   7        7.56        6.38      1.57 o
 -12   2   7       21.08       15.03      1.72 o
 -11   2   7       92.94       80.75      2.65 o
 -10   2   7       55.46       53.93      2.24 o
  -9   2   7       30.62       39.79      1.43 o
  -8   2   7       34.26       40.31      4.12 o
  -7   2   7       28.05       32.87      4.85 o
  -6   2   7       21.43       24.45      1.83 o
  -5   2   7        2.41        2.40      1.08 o
  -4   2   7       46.40       37.36      1.32 o
  -3   2   7      160.52      137.34      3.25 o
  -2   2   7        5.23        2.89      1.09 o
  -1   2   7        0.51        0.87      1.00 o
   0   2   7       62.66       54.00      1.46 o
   1   2   7       10.12       12.98      1.04 o
   2   2   7       14.24       14.00      1.38 o
   3   2   7       23.88       21.42      1.21 o
   4   2   7      150.28      176.31      3.44 o
   5   2   7       79.88       84.93      2.05 o
   6   2   7       58.46       61.12      1.73 o
   7   2   7      121.51      123.86      5.79 o
   8   2   7       89.71      100.40      2.31 o
   9   2   7        9.22        6.27      1.21 o
  10   2   7        0.50        1.79      1.08 o
 -14   3   7       40.08       37.76      2.24 o
 -13   3   7       25.80       24.02      1.92 o
 -12   3   7        1.85        1.71      1.37 o
 -11   3   7        3.19        2.79      1.42 o
 -10   3   7       47.19       51.18      3.27 o
  -9   3   7       62.94       66.17      3.31 o
  -8   3   7       45.87       58.76      7.77 o
  -7   3   7       65.33       68.49      4.25 o
  -6   3   7       65.91       58.86      4.85 o
  -5   3   7      190.60      189.85     12.16 o
  -4   3   7      282.50      265.48     12.12 o
  -3   3   7      360.15      325.79     11.60 o
  -2   3   7        0.53       -0.84      2.58 o
  -1   3   7      207.49      181.79      4.34 o
   0   3   7      252.97      239.27      9.81 o
   1   3   7      256.25      240.09      8.00 o
   2   3   7      216.24      221.02      6.66 o
   3   3   7      110.57      112.11      2.03 o
   4   3   7       79.22       85.62      1.89 o
   5   3   7       17.57       23.49      1.30 o
   6   3   7       58.90       61.41      2.75 o
   7   3   7        0.27       -1.30      1.53 o
   8   3   7        1.46        3.52      1.32 o
   9   3   7       31.81       31.46      1.57 o
 -13   4   7        0.44        3.01      1.42 o
 -12   4   7       15.09       11.91      1.82 o
 -11   4   7       65.66       59.79      2.48 o
 -10   4   7      129.07      147.63     12.92 o
  -9   4   7      115.96      119.09      7.07 o
  -8   4   7       13.34       13.39      1.25 o
  -7   4   7       12.60       14.80      1.55 o
  -6   4   7       31.52       31.36      2.53 o
  -5   4   7        1.11        1.36      1.13 o
  -4   4   7       18.52       17.10      1.18 o
  -3   4   7       28.49       29.09      1.62 o
  -2   4   7       66.79       67.06      1.64 o
  -1   4   7      145.16      133.43      3.23 o
   0   4   7       14.66       16.47      2.21 o
   1   4   7       16.61       10.92      1.31 o
   2   4   7       57.53       48.89      6.30 o
   3   4   7       82.41       79.63      1.85 o
   4   4   7       71.05       61.49      2.10 o
   5   4   7       12.01       11.42      1.20 o
   6   4   7       25.17       25.84      1.45 o
   7   4   7      121.87      123.42      2.37 o
   8   4   7      116.98      121.95      3.52 o
 -11   5   7        0.35        0.00      1.52 o
 -10   5   7       18.29       15.23      1.35 o
  -9   5   7       42.85       35.44      2.03 o
  -8   5   7        0.46       -1.54      1.54 o
  -7   5   7        6.50        4.37      1.14 o
  -6   5   7        3.96        3.69      1.08 o
  -5   5   7        4.08        4.77      1.12 o
  -4   5   7        0.09       -0.96      1.46 o
  -3   5   7        2.02        1.78      1.05 o
  -2   5   7       39.36       39.06      1.85 o
  -1   5   7       43.15       34.42      1.42 o
   0   5   7        1.24       -0.42      2.19 o
   1   5   7        5.95        4.79      1.06 o
   2   5   7       28.57       27.46      1.43 o
   3   5   7       46.66       42.29      2.84 o
   4   5   7       38.80       38.55      1.72 o
   5   5   7        1.40       -0.43      1.56 o
   6   5   7       52.13       45.90      3.18 o
  -8   6   7      102.24      110.09      9.10 o
  -7   6   7       47.36       44.35      2.85 o
  -6   6   7        2.01        3.88      1.77 o
  -5   6   7       12.74       13.56      1.27 o
  -4   6   7       47.21       44.46      1.81 o
  -3   6   7      175.85      163.54      6.57 o
  -2   6   7      258.95      230.77      3.05 o
  -1   6   7      236.78      226.30      3.05 o
   0   6   7      205.36      182.74      2.79 o
   1   6   7      103.03       94.88      4.61 o
   2   6   7       22.56       21.44      1.37 o
   3   6   7        1.45        3.99      1.12 o
 -13   0   8       55.31       57.94      2.56 o
 -12   0   8      138.44      147.19      3.52 o
 -11   0   8      200.73      196.60      3.91 o
 -10   0   8      125.55      126.29      6.46 o
  -9   0   8       39.31       42.94      2.91 o
  -8   0   8      177.30      170.66      2.47 o
  -7   0   8      144.44      129.88      2.19 o
  -6   0   8       54.33       52.90      2.12 o
  -5   0   8        5.90        5.02      1.09 o
  -4   0   8       27.39       27.81      1.31 o
  -3   0   8      124.54      147.37      2.62 o
  -2   0   8       98.16       79.42      1.81 o
  -1   0   8      209.21      210.17      2.67 o
   0   0   8      464.03      528.03     13.50 o
   1   0   8      240.46      267.73      2.98 o
   2   0   8       19.76       25.82      1.36 o
   3   0   8       54.30       53.08      1.64 o
   4   0   8      265.59      256.67      3.06 o
   5   0   8      844.97      841.73     14.56 o
   6   0   8     1014.20      967.71     25.90 o
   7   0   8      492.17      531.18     21.02 o
 -13   1   8        0.16        3.46      1.45 o
 -12   1   8        2.32        2.43      1.58 o
 -11   1   8        1.99        1.20      2.12 o
 -10   1   8       14.14       17.72      1.81 o
  -9   1   8        8.24        9.33      2.67 o
  -8   1   8        0.30       -1.53      1.53 o
  -7   1   8        0.96        1.27      1.51 o
  -6   1   8        1.80        1.78      1.59 o
  -5   1   8        2.31        1.58      1.91 o
  -4   1   8        0.01       -0.22      4.05 o
  -3   1   8        0.20        0.84      1.40 o
  -2   1   8        3.30        4.67      0.98 o
  -1   1   8       19.67       19.64      2.08 o
   0   1   8        2.57       -1.05      1.56 o
   1   1   8        0.40        0.84      1.44 o
   2   1   8       10.63       16.39      1.27 o
   3   1   8       24.78       25.82      3.34 o
   4   1   8       23.82       24.54      1.96 o
   5   1   8       22.63       25.85      1.48 o
   6   1   8        0.53       -0.35      1.74 o
   7   1   8        6.58        7.83      2.68 o
 -12   2   8       37.07       39.21      2.31 o
 -11   2   8       98.36      104.92      3.09 o
 -10   2   8       89.05      101.26      6.01 o
  -9   2   8       31.54       33.52      2.06 o
  -8   2   8      125.07      127.03     12.72 o
  -7   2   8      150.47      167.84     13.39 o
  -6   2   8       21.65       18.15      2.46 o
  -5   2   8        1.77        2.25      1.23 o
  -4   2   8      136.73      128.30     10.53 o
  -3   2   8      185.48      162.83      2.44 o
  -2   2   8       73.53       67.81      1.76 o
  -1   2   8      137.12      119.11      2.14 o
   0   2   8      233.39      198.94      2.84 o
   1   2   8       77.06       77.10      1.83 o
   2   2   8        0.15        0.29      1.22 o
   3   2   8       41.87       46.79      1.67 o
   4   2   8       38.80       40.49      1.82 o
   5   2   8      171.72      174.68      5.98 o
   6   2   8      460.81      493.16     10.44 o
 -11   3   8        0.42        1.86      1.50 o
 -10   3   8        4.22        4.15      1.42 o
  -9   3   8        0.43        0.48      1.57 o
  -8   3   8       15.55       17.82      1.64 o
  -7   3   8      170.97      187.37      9.88 o
  -6   3   8       90.89       92.71      7.62 o
  -5   3   8       66.31       64.38      3.26 o
  -4   3   8       72.45       69.08      3.63 o
  -3   3   8        0.04       -1.51      1.51 o
  -2   3   8       58.28       49.88      1.64 o
  -1   3   8        0.70        0.00      1.51 o
   0   3   8        3.24        1.83      1.04 o
   1   3   8        8.96        7.26      1.12 o
   2   3   8       19.19       20.85      1.31 o
   3   3   8       10.77        9.08      1.46 o
   4   3   8       77.78       80.14      2.04 o
   5   3   8      123.90      126.66      2.41 o
  -9   4   8        1.06        2.70      1.37 o
  -8   4   8        1.19       -1.67      1.67 o
  -7   4   8       24.64       28.26      1.48 o
  -6   4   8        5.90        5.20      1.21 o
  -5   4   8       19.47       19.27      2.40 o
  -4   4   8       94.47       82.37      2.03 o
  -3   4   8       26.06       22.14      1.37 o
  -2   4   8       20.62       16.51      1.38 o
  -1   4   8      154.57      138.06      3.00 o
   0   4   8      101.45       85.31      2.45 o
   1   4   8       16.19       11.84      1.26 o
   2   4   8        2.00        0.88      1.26 o
   3   4   8        2.11        1.97      1.44 o
  -6   5   8      296.98      291.05     12.66 o
  -5   5   8      274.90      267.71      8.50 o
  -4   5   8       98.56       88.83      2.18 o
  -3   5   8        2.53        3.24      1.19 o
  -2   5   8       25.37       22.10      1.51 o
  -1   5   8       82.24       76.08      2.04 o
   0   5   8       60.00       52.71      1.83 o
  -9   1   9      131.63      140.20      2.59 o
  -8   1   9      223.32      240.17      3.18 o
  -7   1   9       88.05       99.20      2.21 o
  -6   1   9       49.92       53.63      1.77 o
  -5   1   9       26.04       32.89      2.16 o
  -4   1   9       27.22       28.22      2.76 o
  -3   1   9       91.57       86.69      5.20 o
  -2   1   9       41.88       38.37      1.70 o
  -1   1   9       33.09       29.20      1.47 o
   0   1   9      166.28      160.30      5.50 o
   1   1   9      276.55      295.45      5.98 o
   2   1   9      438.47      450.50      6.72 o
  -8   2   9        9.43        7.29      1.77 o
  -7   2   9       20.65       23.08      2.36 o
  -6   2   9       46.55       49.94      2.69 o
  -5   2   9       33.84       34.20      2.18 o
  -4   2   9       42.45       31.46      1.56 o
  -3   2   9       29.82       25.49      1.97 o
  -2   2   9        5.05        7.19      1.13 o
  -1   2   9       49.21       42.44      2.73 o
   0   2   9       23.72       24.61      1.44 o
   1   2   9        3.69        3.98      1.52 o
  -4   3   9       34.85       33.14      2.40 o
  -3   3   9       37.85       32.29      2.14 o
  -2   3   9        1.65        2.72      1.31 o
 
